# Supplementary material for: CircRNA-miRNA-mRNA regulatory network in high-altitude hypobaric hypoxia-induced hearing impairment and hearing acclimatization
Source: Braz J Otorhinolaryngol. 2025 Jan 27;91(2):101557. doi: 10.1016/j.bjorl.2024.101557 (PMC11808620; doi:10.1016/j.bjorl.2024.101557)
Supplement: Supplementary file 2 [file mmc2.xlsx]

## Sheet: D30 DE circRNA
Differentially expressed circRNAs at D30 during high altitude hypobaric hypoxia-induced hearing impairment
circRNA_id	Gene	CircRNA	BaseMean	BaseMean_control_Group_N	BaseMean_case_D30	FoldChange	log2FoldChange	pValue	qValue	Regulation	Expression_N1	Expression_N2	Expression_N3	Expression_N4	Expression_N5	Expression_D30_1	Expression_D30_2	Expression_D30_3	Expression_D30_4	Expression_D30_5	circRNA_Chr	circRNA_Strand	circRNA_Start	circRNA_End	genomic_length	circRNA_length	Type	best.transcript	transcript_position		Dbxref	product	GO_id	GO_term	pathway	pathway_description
circRNA_10337	Zwilch	circZwilch	1.50606	3.01211	0	0	#NAME?	0.0431496	0.975687	Down	0.086127	0.0203559	0.0802856	0	0	0	0	0	0	0	Chr8	-	69105017	69107012	1996	250	sense-overlapping	XM_008766384.2	Chr8:69089449_69121420_-		GeneID:287476,Genbank:XM_006246857.3,RGD:1311189	zinc finger ZZ-type and EF-hand domain containing 1, transcript variant X1	GO:0005509,GO:0008270	calcium ion binding|zinc ion binding
circRNA_00866	Zranb1	circZranb1	5.20318	10.4064	0	0	#NAME?	0.000754997	0.321114	Down	0.150722	0	0.190678	0.261767	0.0314977	0	0	0	0	0	Chr1	+	204958606	204961691	3086	1100	sense-overlapping	XM_008759960.2	Chr1:204958582_205000163_+		GeneID:691493,Genbank:XM_008766384.2,RGD:1583880	zwilch kinetochore protein, transcript variant X1	GO:0000776,GO:0007093,GO:1990423	kinetochore|mitotic cell cycle checkpoint|RZZ complex
circRNA_04400	Zmynd11	circZmynd11	1.4653	2.93059	0	0	#NAME?	0.0442082	0.975687	Down	0.0215318	0.0305338	0.0702499	0.0402718	0.0209985	0	0	0	0	0	Chr17	-	63847963	63879166	31204	1844	sense-overlapping	XM_006254151.3	Chr17:63825621_63914382_-		GeneID:100360606,Genbank:XM_008759960.2,RGD:2321751	zinc finger RANBP2-type containing 1, transcript variant X1	GO:0071947,GO:0030177,GO:0005634,GO:0035523,GO:0005654,GO:1990168,GO:0005737,GO:0005829,GO:0036459,GO:0007010,GO:0043231,GO:0046872,GO:0016477,GO:0070530,GO:0004843,GO:0022604,GO:0070536	protein deubiquitination involved in ubiquitin-dependent protein catabolic process|positive regulation of Wnt signaling pathway|nucleus|protein K29-linked deubiquitination|nucleoplasm|protein K33-linked deubiquitination|cytoplasm|cytosol|thiol-dependent ubiquitinyl hydrolase activity|cytoskeleton organization|intracellular membrane-bounded organelle|metal ion binding|cell migration|K63-linked pol…
circRNA_03815	Zmiz1	circZmiz1	1.53815	3.07631	0	0	#NAME?	0.0335583	0.975687	Down	0.0215318	0.0305338	0.0401428	0.0402718	0.0734947	0	0	0	0	0	Chr16	+	1792199	1869407	77209	529	sense-overlapping	NM_001108393.1	Chr16:1749191_1954633_+		GeneID:100360606,Genbank:XM_006230445.3,RGD:2321751	zinc finger RANBP2-type containing 1, transcript variant X2	GO:0071947,GO:0030177,GO:0005634,GO:0035523,GO:0005654,GO:1990168,GO:0005737,GO:0005829,GO:0036459,GO:0007010,GO:0043231,GO:0046872,GO:0016477,GO:0070530,GO:0004843,GO:0022604,GO:0070536	protein deubiquitination involved in ubiquitin-dependent protein catabolic process|positive regulation of Wnt signaling pathway|nucleus|protein K29-linked deubiquitination|nucleoplasm|protein K33-linked deubiquitination|cytoplasm|cytosol|thiol-dependent ubiquitinyl hydrolase activity|cytoskeleton organization|intracellular membrane-bounded organelle|metal ion binding|cell migration|K63-linked pol…
circRNA_08434	Zfyve9	circZfyve9	1.76312	3.52625	0	0	#NAME?	0.0192578	0.975687	Down	0.0538294	0.0916014	0.0200714	0.0604077	0	0	0	0	0	0	Chr5	-	128327978	128330004	2027	2027	exonic	NM_001107952.1	Chr5:128233096_128392675_-		GeneID:291259,Genbank:XM_006254151.3,RGD:1303252	zinc finger, MYND-type containing 11, transcript variant X1	GO:0043124,GO:0003690,GO:0046329,GO:0003712,GO:0051607,GO:0003714,GO:0005634,GO:0005654,GO:1903507,GO:0006355,GO:2001237,GO:0008270,GO:0034243,GO:0035064,GO:0000122,GO:0042393,GO:0000977,GO:0003682	negative regulation of I-kappaB kinase/NF-kappaB signaling|double-stranded DNA binding|negative regulation of JNK cascade|transcription cofactor activity|defense response to virus|transcription corepressor activity|nucleus|nucleoplasm|negative regulation of nucleic acid-templated transcription|regulation of transcription, DNA-templated|negative regulation of extrinsic apoptotic signaling pathway|…
circRNA_04597	Zfp521	circZfp521	2.12605	4.25209	0	0	#NAME?	0.00698099	0.875319	Down	0	0.0916014	0.0501785	0.0906116	0.0419969	0	0	0	0	0	Chr18	-	5191058	5285225	94168	3536	sense-overlapping	XM_008771946.2	Chr18:5022042_5315242_-		GeneID:361103,Genbank:NM_001108393.1,RGD:1311620	zinc finger, MIZ-type containing 1	GO:0005654,GO:0007296,GO:0007569,GO:0008270,GO:0043231,GO:0045582,GO:0045747,GO:0045944,GO:0048146,GO:0048589,GO:0001570,GO:0048844,GO:0001701,GO:0003007	nucleoplasm|vitellogenesis|cell aging|zinc ion binding|intracellular membrane-bounded organelle|positive regulation of T cell differentiation|positive regulation of Notch signaling pathway|positive regulation of transcription by RNA polymerase II|positive regulation of fibroblast proliferation|developmental growth|vasculogenesis|artery morphogenesis|in utero embryonic development|heart morphogene…
circRNA_06763	Zfp385b	circZfp385b	3.81681	7.63361	0	0	#NAME?	0.00202368	0.419577	Down	0.0322976	0.0407118	0.0200714	0.171155	0.262481	0	0	0	0	0	Chr3	-	64554659	64556084	1426	494	sense-overlapping	XM_017591700.1	Chr3:64270822_64556084_-		GeneID:313477,Genbank:NM_001107952.1,RGD:1310856	zinc finger FYVE-type containing 9	GO:0032991,GO:0005765,GO:0043231,GO:0005769,GO:0005829,GO:0006886,GO:0007179,GO:0007183,GO:0046872,GO:0008150,GO:0015031,GO:0016197,GO:0019904,GO:0003674,GO:0031901,GO:0005545,GO:0005575	protein-containing complex|lysosomal membrane|intracellular membrane-bounded organelle|early endosome|cytosol|intracellular protein transport|transforming growth factor beta receptor signaling pathway|SMAD protein complex assembly|metal ion binding|biological_process|protein transport|endosomal transport|protein domain specific binding|molecular_function|early endosome membrane|1-phosphatidylinos…	rno04350,rno04144	TGF-beta signaling pathway|Endocytosis
circRNA_09897	Zfp251	circZfp251	1.60794	3.21587	0	0	#NAME?	0.0274484	0.975687	Down	0.0753612	0.0305338	0	0.0402718	0.0734947	0	0	0	0	0	Chr7	-	117910627	117912929	2303	2303	exonic	XM_008765589.2	Chr7:117909976_117938509_-		GeneID:367832,Genbank:XM_006257032.3,RGD:1562664	zinc finger protein X-linked, transcript variant X1	GO:0048872,GO:0005654,GO:0060746,GO:0005730,GO:0006355,GO:0007275,GO:0007281,GO:0007283,GO:0009566,GO:0009791,GO:0035264,GO:0001541,GO:0046872,GO:0003677,GO:0048599,GO:0005634	homeostasis of number of cells|nucleoplasm|parental behavior|nucleolus|regulation of transcription, DNA-templated|multicellular organism development|germ cell development|spermatogenesis|fertilization|post-embryonic development|multicellular organism growth|ovarian follicle development|metal ion binding|DNA binding|oocyte development|nucleus
circRNA_03302	Whsc1	circWhsc1	1.74353	3.48707	0	0	#NAME?	0.0248561	0.975687	Down	0.0538294	0	0	0.110747	0.0629954	0	0	0	0	0	Chr14	-	82168512	82184087	15576	935	sense-overlapping	XM_006251375.3	Chr14:82120552_82196501_-		GeneID:307579,Genbank:XM_008771946.2,RGD:1307345	zinc finger protein 521, transcript variant X1	GO:0048663,GO:0003676,GO:0005634,GO:0019904	neuron fate commitment|nucleic acid binding|nucleus|protein domain specific binding
circRNA_00212	Wdr27	circWdr27	3.67846	7.35692	0	0	#NAME?	0.000124729	0.173784	Down	0.0322976	0.111957	0.0903213	0.171155	0.0629954	0	0	0	0	0	Chr1	-	56859784	56880795	21012	21012	intronic	XM_008758805.2	Chr1:56806051_56949586_-		GeneID:311137,Genbank:XM_017591700.1,RGD:1311181	zinc finger protein 385B, transcript variant X1	GO:0002039,GO:0003676,GO:0003723,GO:0005634,GO:0008270,GO:0072332,GO:0001650	p53 binding|nucleic acid binding|RNA binding|nucleus|zinc ion binding|intrinsic apoptotic signaling pathway by p53 class mediator|fibrillar center
circRNA_04300	Tubb2a	circTubb2a	1.74248	3.48496	0	0	#NAME?	0.0400521	0.975687	Down	0	0.0407118	0.0501785	0.120815	0	0	0	0	0	0	Chr17	+	31482654	31495016	12363	10845	sense-overlapping	NM_001109119.1	Chr17:31493145_31496827_+		GeneID:366954,Genbank:XM_008765589.2,RGD:1311138	zinc finger protein 251, transcript variant X1	GO:0005634,GO:0006355,GO:0046872,GO:0003676,GO:0003700,GO:0005622	nucleus|regulation of transcription, DNA-templated|metal ion binding|nucleic acid binding|DNA binding transcription factor activity|intracellular
circRNA_04304	Tubb2a	circTubb2a	7.07942	14.1588	0	0	#NAME?	0.00125209	0.372653	Down	0.398338	0	0.160571	0.312107	0	0	0	0	0	0	Chr17	+	31493163	31495016	1854	336	sense-overlapping	NM_001109119.1	Chr17:31493145_31496827_+		GeneID:305955,Genbank:XM_017599689.1,RGD:1307729	zinc finger CCCH type containing 13, transcript variant X4	GO:0046872,GO:0005654,GO:0016607	metal ion binding|nucleoplasm|nuclear speck
circRNA_01790	Trim37	circTrim37	1.45333	2.90666	0	0	#NAME?	0.0451911	0.975687	Down	0	0.0407118	0.0501785	0.0704757	0.0209985	0	0	0	0	0	Chr10	+	74471246	74480363	9118	210	sense-overlapping	XM_008768074.2	Chr10:74436165_74538386_+		GeneID:680537,Genbank:XM_006251375.3,RGD:1307955	Wolf-Hirschhorn syndrome candidate 1, transcript variant X6	GO:0060348,GO:0003290,GO:0070201,GO:0003674,GO:2001032,GO:0003682,GO:0005575,GO:0005634,GO:0006355,GO:0008150,GO:0010452,GO:0018024,GO:0034770,GO:0043565,GO:0000122,GO:0046872,GO:0003149,GO:0048298,GO:0003289	bone development|atrial septum secundum morphogenesis|regulation of establishment of protein localization|molecular_function|regulation of double-strand break repair via nonhomologous end joining|chromatin binding|cellular_component|nucleus|regulation of transcription, DNA-templated|biological_process|histone H3-K36 methylation|histone-lysine N-methyltransferase activity|histone H4-K20 methylatio…
circRNA_03960	Tmem192	circTmem192	1.71654	3.43308	0	0	#NAME?	0.0209607	0.975687	Down	0.0538294	0.0508897	0.0301071	0.0402718	0.0524962	0	0	0	0	0	Chr16	-	26623728	26633439	9712	650	sense-overlapping	NM_001014141.1	Chr16:26620525_26642537_-		GeneID:308222,Genbank:XM_008758805.2,RGD:1309633	WD repeat domain 27, transcript variant X1	GO:0005654	nucleoplasm
circRNA_10163	Tbcel	circTbcel	1.45036	2.90072	0	0	#NAME?	0.0424541	0.975687	Down	0	0.0814235	0	0.0704757	0.0419969	0	0	0	0	0	Chr8	-	46716191	46723643	7453	683	sense-overlapping	XM_006242859.3	Chr8:46691488_46742783_-		GeneID:25600,Genbank:XM_017588826.1,RGD:3947	utrophin, transcript variant X6	GO:0030864,GO:0005654,GO:0031527,GO:0031594,GO:0005737,GO:0005886,GO:0007528,GO:0008270,GO:0014894,GO:0016010,GO:0042383,GO:0017166,GO:0045202,GO:0019901,GO:0045211,GO:0030054,GO:0001954,GO:0051015,GO:0030175,GO:0003779,GO:0070938,GO:0030426,GO:0005178	cortical actin cytoskeleton|nucleoplasm|filopodium membrane|neuromuscular junction|cytoplasm|plasma membrane|neuromuscular junction development|zinc ion binding|response to denervation involved in regulation of muscle adaptation|dystrophin-associated glycoprotein complex|sarcolemma|vinculin binding|synapse|protein kinase binding|postsynaptic membrane|cell junction|positive regulation of cell-matr…
circRNA_08658	Szrd1	circSzrd1	1.46701	2.93402	0	0	#NAME?	0.0411264	0.975687	Down	0.0538294	0	0.0602142	0	0.0839939	0	0	0	0	0	Chr5	-	159643630	159643881	252	252	exonic	NM_001114599.2	Chr5:159638259_159662754_-		GeneID:314401,Genbank:XM_017594176.1,RGD:1311117	unc-79 homolog (C. elegans), transcript variant X5	GO:0030534,GO:0035264,GO:0048149	adult behavior|multicellular organism growth|behavioral response to ethanol
circRNA_00509	Sv2b	circSv2b	1.70175	3.4035	0	0	#NAME?	0.0201392	0.975687	Down	0.0215318	0.0305338	0.0401428	0.0201359	0.125991	0	0	0	0	0	Chr1	-	136739007	136739837	831	831	exonic	XM_008759494.2	Chr1:136664199_136785616_-		GeneID:315732,Genbank:XM_006243205.3,RGD:1560011	uveal autoantigen with coiled-coil domains and ankyrin repeats, transcript variant X1	GO:0005829,GO:0008630,GO:0008631,GO:0009411,GO:0016020,GO:0042307,GO:0043065,GO:0043280,GO:0043293,GO:0048471,GO:0050728,GO:0005634,GO:1901222,GO:0005635,GO:1901223,GO:0005737	cytosol|intrinsic apoptotic signaling pathway in response to DNA damage|intrinsic apoptotic signaling pathway in response to oxidative stress|response to UV|membrane|positive regulation of protein import into nucleus|positive regulation of apoptotic process|positive regulation of cysteine-type endopeptidase activity involved in apoptotic process|apoptosome|perinuclear region of cytoplasm|negative…
circRNA_07770	Sumf1	circSumf1	2.61572	5.23144	0	0	#NAME?	0.00172707	0.415835	Down	0.0538294	0.0508897	0	0.130883	0.115492	0	0	0	0	0	Chr4	-	140176029	140185951	9923	435	sense-overlapping	NM_001108639.1	Chr4:140139017_140220482_-		GeneID:498736,Genbank:NM_001109119.1,RGD:1588452	tubulin, beta 2A class IIa	GO:0005200,GO:0005525,GO:0005737,GO:0005874,GO:0007010,GO:0007017,GO:0000226,GO:0000278,GO:0003924	structural constituent of cytoskeleton|GTP binding|cytoplasm|microtubule|cytoskeleton organization|microtubule-based process|microtubule cytoskeleton organization|mitotic cell cycle|GTPase activity	rno04145,rno04540	Phagosome|Gap junction
circRNA_02210	Stxbp5l	circStxbp5l	1.43435	2.86869	0	0	#NAME?	0.043778	0.975687	Down	0	0.0407118	0.0702499	0	0.0839939	0	0	0	0	0	Chr11	+	66484230	66495638	11409	290	sense-overlapping	NM_001271250.1	Chr11:66246624_66566331_+		GeneID:498736,Genbank:NM_001109119.1,RGD:1588452	tubulin, beta 2A class IIa	GO:0005200,GO:0005525,GO:0005737,GO:0005874,GO:0007010,GO:0007017,GO:0000226,GO:0000278,GO:0003924	structural constituent of cytoskeleton|GTP binding|cytoplasm|microtubule|cytoskeleton organization|microtubule-based process|microtubule cytoskeleton organization|mitotic cell cycle|GTPase activity	rno04145,rno04540	Phagosome|Gap junction
circRNA_06988	Stk35	circStk35	1.39518	2.79035	0	0	#NAME?	0.0472352	0.975687	Down	0	0	0.0301071	0.0402718	0.125991	0	0	0	0	0	Chr3	+	122318077	122318825	749	749	exonic	NM_001107773.1	Chr3:122308025_122336468_+		GeneID:299208,Genbank:XM_017594542.1,RGD:1563583	tubulin tyrosine ligase like 5, transcript variant X1	GO:0005829,GO:0005886,GO:0005929,GO:0007283,GO:0007288,GO:0009566,GO:0018095,GO:0030317,GO:0060041,GO:0005524,GO:0005813	cytosol|plasma membrane|cilium|spermatogenesis|sperm axoneme assembly|fertilization|protein polyglutamylation|flagellated sperm motility|retina development in camera-type eye|ATP binding|centrosome
circRNA_07034	Sptlc3	circSptlc3	1.53331	3.06661	0	0	#NAME?	0.0362968	0.975687	Down	0.0645953	0.0712456	0.0401428	0.0201359	0	0	0	0	0	0	Chr3	-	132642693	132645641	2949	2949	antisense	NM_001106517.1	Chr3:132560437_132689313_+		GeneID:360702,Genbank:NM_001108315.1,RGD:1308654	tetratricopeptide repeat domain 3	GO:0005634,GO:0005730,GO:0005773,GO:0005829,GO:0006511,GO:0010771,GO:0045665,GO:0070936,GO:0004842	nucleus|nucleolus|vacuole|cytosol|ubiquitin-dependent protein catabolic process|negative regulation of cell morphogenesis involved in differentiation|negative regulation of neuron differentiation|protein K48-linked ubiquitination|ubiquitin-protein transferase activity
circRNA_06436	Sptan1	circSptan1	1.70944	3.41889	0	0	#NAME?	0.0228128	0.975687	Down	0	0.0305338	0.100357	0.0503398	0.0314977	0	0	0	0	0	Chr3	+	8547346	8548979	1634	366	sense-overlapping	XM_008761677.2	Chr3:8534437_8598917_+		GeneID:360592,Genbank:XM_008768074.2,RGD:1308349	tripartite motif-containing 37, transcript variant X7	GO:0036353,GO:0004842,GO:0042803,GO:0005164,GO:0046600,GO:0005575,GO:0005737,GO:0005777,GO:0005829,GO:0008150,GO:0051091,GO:0008270,GO:0051092,GO:0016235,GO:0051865,GO:0031625,GO:0061630,GO:0032088,GO:0000122,GO:0070842,GO:0035098,GO:0003674,GO:0035518,GO:0003682	histone H2A-K119 monoubiquitination|ubiquitin-protein transferase activity|protein homodimerization activity|tumor necrosis factor receptor binding|negative regulation of centriole replication|cellular_component|cytoplasm|peroxisome|cytosol|biological_process|positive regulation of DNA binding transcription factor activity|zinc ion binding|positive regulation of NF-kappaB transcription factor act…	rno04120	Ubiquitin mediated proteolysis
circRNA_07030	Snap25	circSnap25	3.76278	7.52557	0	0	#NAME?	0.0172801	0.975687	Down	0	0.0508897	0	0.261767	0.188986	0	0	0	0	0	Chr3	+	129779762	129789947	10186	3144	sense-overlapping	NM_001270575.1	Chr3:129697408_129788417_+		GeneID:362465,Genbank:XM_342788.7,RGD:1564868	transmembrane and tetratricopeptide repeat containing 1, transcript variant X1	GO:0016021	integral component of membrane
circRNA_09534	Slc41a2	circSlc41a2	1.48244	2.96489	0	0	#NAME?	0.0399378	0.975687	Down	0.0430635	0.0508897	0.0301071	0.0302039	0.0419969	0	0	0	0	0	Chr7	+	26522315	26561075	38761	1342	sense-overlapping	NM_001108742.1	Chr7:26522314_26607861_+		GeneID:361137,Genbank:NM_001014141.1,RGD:1309341	transmembrane protein 192	GO:0048471,GO:0005764,GO:0005765,GO:0005768,GO:0005770,GO:0005783,GO:0005794,GO:0005886,GO:0016021,GO:0042803,GO:0005634,GO:0005654	perinuclear region of cytoplasm|lysosome|lysosomal membrane|endosome|late endosome|endoplasmic reticulum|Golgi apparatus|plasma membrane|integral component of membrane|protein homodimerization activity|nucleus|nucleoplasm
circRNA_05961	Slc16a1	circSlc16a1	1.60578	3.21156	0	0	#NAME?	0.0295436	0.975687	Down	0.0753612	0.0305338	0.0501785	0.0201359	0.0314977	0	0	0	0	0	Chr2	+	207119352	207127766	8415	1551	sense-overlapping	NM_012716.2	Chr2:207108552_207128561_+		GeneID:63845,Genbank:NM_023020.2,RGD:62005	transmembrane protein with EGF-like and two follistatin-like domains 1	GO:0005886,GO:0007275,GO:0016021	plasma membrane|multicellular organism development|integral component of membrane
circRNA_02590	Sgsm1	circSgsm1	2.89195	5.78391	0	0	#NAME?	0.000802336	0.321114	Down	0.086127	0.132313	0.0301071	0.0402718	0.104992	0	0	0	0	0	Chr12	+	49373409	49374027	619	619	sense-overlapping	XM_017598304.1	Chr12:49329093_49393271_+		GeneID:315591,Genbank:XM_006242859.3,RGD:1308880	tubulin folding cofactor E-like, transcript variant X1	GO:0005737,GO:0005856	cytoplasm|cytoskeleton
circRNA_02593	Sez6l	circSez6l	2.89148	5.78296	0	0	#NAME?	0.000864283	0.321114	Down	0.0430635	0.0916014	0.0401428	0.120815	0.0839939	0	0	0	0	0	Chr12	+	50197281	50202120	4840	667	sense-overlapping	XM_006249540.3	Chr12:50090345_50243020_+		GeneID:311468,Genbank:XM_017591759.1,RGD:1308591	taspase 1, transcript variant X1	GO:0006508,GO:0008150,GO:0042802,GO:0045893,GO:0003674,GO:0004298,GO:0005575	proteolysis|biological_process|identical protein binding|positive regulation of transcription, DNA-templated|molecular_function|threonine-type endopeptidase activity|cellular_component
circRNA_03229	Sel1l3	circSel1l3	2.40455	4.80911	0	0	#NAME?	0.00293236	0.497435	Down	0.0430635	0.0407118	0	0.10068	0.146989	0	0	0	0	0	Chr14	+	60189928	60204485	14558	713	sense-overlapping	XM_341223.8	Chr14:60122968_60229565_+		GeneID:500575,Genbank:NM_001114599.2,RGD:1560286	SUZ RNA binding domain containing 1, transcript variant 1
circRNA_06666	Scn2a	circScn2a	2.26625	4.5325	0	0	#NAME?	0.00412942	0.62902	Down	0.0215318	0.132313	0	0.0402718	0.125991	0	0	0	0	0	Chr3	+	51813399	51817778	4380	369	sense-overlapping	NM_012647.1	Chr3:51687910_51822008_+		GeneID:117556,Genbank:XM_008759494.2,RGD:619716	synaptic vesicle glycoprotein 2b, transcript variant X3	GO:0008021,GO:0016020,GO:0016021,GO:0022857,GO:0030054,GO:0030672,GO:0043005,GO:0043195,GO:0001504,GO:0055085,GO:0001669,GO:0007268	synaptic vesicle|membrane|integral component of membrane|transmembrane transporter activity|cell junction|synaptic vesicle membrane|neuron projection|terminal bouton|neurotransmitter uptake|transmembrane transport|acrosomal vesicle|chemical synaptic transmission	rno04512	ECM-receptor interaction
circRNA_10877	Rims1	circRims1	2.24248	4.48496	0	0	#NAME?	0.00491832	0.705968	Down	0.0322976	0.0508897	0.0501785	0.0704757	0.0944931	0	0	0	0	0	Chr9	-	28529457	28552133	22677	414	sense-overlapping	XM_017596675.1	Chr9:28440408_28629631_-		GeneID:362409,Genbank:NM_001108639.1,RGD:1309939	sulfatase modifying factor 1	GO:0005783,GO:0008150,GO:0042803,GO:0003674,GO:0005575	endoplasmic reticulum|biological_process|protein homodimerization activity|molecular_function|cellular_component	rno04142	Lysosome
circRNA_10878	Rims1	circRims1	2.42637	4.85275	0	0	#NAME?	0.00281478	0.488593	Down	0	0.0407118	0.0802856	0.0604077	0.146989	0	0	0	0	0	Chr9	-	28529457	28595563	66107	1831	sense-overlapping	XM_017596675.1	Chr9:28440408_28629631_-		GeneID:288080,Genbank:NM_001271250.1,RGD:1311561	syntaxin binding protein 5-like	GO:0050708,GO:0005737,GO:0050714,GO:0005886,GO:0008150,GO:0016021,GO:0016192,GO:0017137,GO:0017157,GO:0019905,GO:0003674,GO:0042593,GO:0005096,GO:0046676,GO:0005575	regulation of protein secretion|cytoplasm|positive regulation of protein secretion|plasma membrane|biological_process|integral component of membrane|vesicle-mediated transport|Rab GTPase binding|regulation of exocytosis|syntaxin binding|molecular_function|glucose homeostasis|GTPase activator activity|negative regulation of insulin secretion|cellular_component
circRNA_10880	Rims1	circRims1	1.89017	3.78033	0	0	#NAME?	0.0115023	0.975687	Down	0	0.0712456	0	0.0604077	0.13649	0	0	0	0	0	Chr9	-	28552021	28595563	43543	1530	sense-overlapping	XM_017596675.1	Chr9:28440408_28629631_-		GeneID:288080,Genbank:NM_001271250.1,RGD:1311561	syntaxin binding protein 5-like	GO:0050708,GO:0005737,GO:0050714,GO:0005886,GO:0008150,GO:0016021,GO:0016192,GO:0017137,GO:0017157,GO:0019905,GO:0003674,GO:0042593,GO:0005096,GO:0046676,GO:0005575	regulation of protein secretion|cytoplasm|positive regulation of protein secretion|plasma membrane|biological_process|integral component of membrane|vesicle-mediated transport|Rab GTPase binding|regulation of exocytosis|syntaxin binding|molecular_function|glucose homeostasis|GTPase activator activity|negative regulation of insulin secretion|cellular_component
circRNA_01981	Rbfox3	circRbfox3	10.9919	21.9837	0	0	#NAME?	0.000382251	0.23776	Down	0.0215318	0.203559	0.0501785	0.634281	0.566959	0	0	0	0	0	Chr10	-	107845994	107850764	4771	4771	sense-overlapping	XM_017597162.1	Chr10:107517916_107850764_-		GeneID:54348,Genbank:XM_008761922.2,RGD:621643	serine threonine kinase 39, transcript variant X1	GO:0005524,GO:0005654,GO:0005737,GO:0005829,GO:0019898,GO:0019901,GO:0005856,GO:0023014,GO:0006468,GO:0023016,GO:0031098,GO:0032147,GO:1901380,GO:0032414,GO:1905408,GO:0035556,GO:2000650,GO:0036438,GO:0000187,GO:0001933,GO:0004672,GO:0004674,GO:0005515,GO:0007346,GO:0008217,GO:0016020,GO:0016301,GO:0016323,GO:0042981,GO:0016324,GO:0043231,GO:0018105,GO:0043268,GO:0018107,GO:0046777,GO:0050727,GO:…	ATP binding|nucleoplasm|cytoplasm|cytosol|extrinsic component of membrane|protein kinase binding|cytoskeleton|signal transduction by protein phosphorylation|protein phosphorylation|signal transduction by trans-phosphorylation|stress-activated protein kinase signaling cascade|activation of protein kinase activity|negative regulation of potassium ion transmembrane transport|positive regulation of i…
circRNA_02781	Ralgps2	circRalgps2	1.4187	2.8374	0	0	#NAME?	0.0451206	0.975687	Down	0	0.0814235	0.0200714	0.0302039	0.0629954	0	0	0	0	0	Chr13	-	74485162	74513464	28303	550	sense-overlapping	NM_001100680.1	Chr13:74446001_74520640_-		GeneID:54348,Genbank:XM_008761922.2,RGD:621643	serine threonine kinase 39, transcript variant X1	GO:0005524,GO:0005654,GO:0005737,GO:0005829,GO:0019898,GO:0019901,GO:0005856,GO:0023014,GO:0006468,GO:0023016,GO:0031098,GO:0032147,GO:1901380,GO:0032414,GO:1905408,GO:0035556,GO:2000650,GO:0036438,GO:0000187,GO:0001933,GO:0004672,GO:0004674,GO:0005515,GO:0007346,GO:0008217,GO:0016020,GO:0016301,GO:0016323,GO:0042981,GO:0016324,GO:0043231,GO:0018105,GO:0043268,GO:0018107,GO:0046777,GO:0050727,GO:…	ATP binding|nucleoplasm|cytoplasm|cytosol|extrinsic component of membrane|protein kinase binding|cytoskeleton|signal transduction by protein phosphorylation|protein phosphorylation|signal transduction by trans-phosphorylation|stress-activated protein kinase signaling cascade|activation of protein kinase activity|negative regulation of potassium ion transmembrane transport|positive regulation of i…
circRNA_09096	Ralgapa1	circRalgapa1	1.62902	3.25804	0	0	#NAME?	0.0263945	0.975687	Down	0.0322976	0.0407118	0.0401428	0.0402718	0.0629954	0	0	0	0	0	Chr6	-	76613549	76626199	12651	557	sense-overlapping	NM_020083.3	Chr6:76386971_76661530_-		GeneID:311419,Genbank:NM_001107773.1,RGD:1310247	serine/threonine kinase 35	GO:0006468,GO:0016604,GO:0004672,GO:0005524,GO:0005634	protein phosphorylation|nuclear body|protein kinase activity|ATP binding|nucleus
circRNA_09870	Ptk2	circPtk2	1.86416	3.72833	0	0	#NAME?	0.0138612	0.975687	Down	0	0.0508897	0.0702499	0.0503398	0.0734947	0	0	0	0	0	Chr7	-	114490398	114499158	8761	493	sense-overlapping	NM_013081.2	Chr7:114436419_114590208_-		GeneID:65189,Genbank:XM_008765460.2,RGD:68412	serine/threonine kinase 3, transcript variant X3	GO:0004674,GO:0004709,GO:0005524,GO:0008285,GO:0005634,GO:0023014,GO:0031098,GO:0005737,GO:0031572,GO:0032092,GO:0032147,GO:0046621,GO:0035329,GO:0050821,GO:0051091,GO:0051897,GO:0000186,GO:0000287,GO:0060215,GO:0001841,GO:0003157,GO:0004672,GO:0006468,GO:0007346,GO:0007417,GO:0035556,GO:0042802,GO:0042981,GO:0043065,GO:0045600,GO:0060706,GO:0046330,GO:0060800,GO:0090090,GO:0097284,GO:1902043	protein serine/threonine kinase activity|MAP kinase kinase kinase activity|ATP binding|negative regulation of cell proliferation|nucleus|signal transduction by protein phosphorylation|stress-activated protein kinase signaling cascade|cytoplasm|G2 DNA damage checkpoint|positive regulation of protein binding|activation of protein kinase activity|negative regulation of organ growth|hippo signaling|p…	rno04010,rno04390,rno04392	MAPK signaling pathway|Hippo signaling pathway|Hippo signaling pathway - multiple species
circRNA_07643	Prdm5	circPrdm5	1.4506	2.90119	0	0	#NAME?	0.0454188	0.975687	Down	0.086127	0	0.0602142	0	0.0419969	0	0	0	0	0	Chr4	+	96739878	96767151	27274	672	sense-overlapping	XM_008763003.2	Chr4:96659062_96810816_+		GeneID:301665,Genbank:XM_006239708.2,RGD:1562788	S1 RNA binding domain 1, transcript variant X1	GO:0003676,GO:0006139	nucleic acid binding|nucleobase-containing compound metabolic process
circRNA_07023	Plcb1	circPlcb1	1.57468	3.14936	0	0	#NAME?	0.0274562	0.975687	Down	0.0215318	0.0508897	0.0200714	0	0.13649	0	0	0	0	0	Chr3	+	128277040	128314209	37170	1598	sense-overlapping	NM_001077641.1	Chr3:127721244_128419545_+		GeneID:296188,Genbank:NM_001106517.1,RGD:1310030	serine palmitoyltransferase, long chain base subunit 3	GO:0008150,GO:0008483,GO:0016021,GO:0017059,GO:0030170,GO:0046520,GO:0003674,GO:0004758,GO:0005575	biological_process|transaminase activity|integral component of membrane|serine C-palmitoyltransferase complex|pyridoxal phosphate binding|sphingoid biosynthetic process|molecular_function|serine C-palmitoyltransferase activity|cellular_component	rno00600,rno04071	Sphingolipid metabolism|Sphingolipid signaling pathway
circRNA_04883	Pias2	circPias2	1.69072	3.38143	0	0	#NAME?	0.0219833	0.975687	Down	0.0215318	0.0508897	0.0602142	0.0201359	0.0734947	0	0	0	0	0	Chr18	+	73479863	73480337	475	475	exonic	NM_053337.1	Chr18:73479863_73524956_+		GeneID:64159,Genbank:XM_008761677.2,RGD:621714	spectrin, alpha, non-erythrocytic 1, transcript variant X5	GO:0045296,GO:0030863,GO:0005516,GO:0031532,GO:0005829,GO:0046982,GO:0032437,GO:0005886,GO:0047485,GO:0005916,GO:0008091,GO:0015630,GO:0032991,GO:0016020,GO:0051693,GO:0033270,GO:0016328,GO:0043209,GO:0019905,GO:0043231,GO:0030018,GO:0003779,GO:0030507,GO:0005509,GO:0044877,GO:0005515	cadherin binding|cortical cytoskeleton|calmodulin binding|actin cytoskeleton reorganization|cytosol|protein heterodimerization activity|cuticular plate|plasma membrane|protein N-terminus binding|fascia adherens|spectrin|microtubule cytoskeleton|protein-containing complex|membrane|actin filament capping|paranode region of axon|lateral plasma membrane|myelin sheath|syntaxin binding|intracellular me…	rno04210	Apoptosis
circRNA_08400	Pde4b	circPde4b	6.94711	13.8942	0	0	#NAME?	8.44281e-07	0.00210057	Down	0.0322976	0.223915	0.0903213	0.241631	0.356974	0	0	0	0	0	Chr5	+	122019303	122037709	18407	353	sense-overlapping	NM_017031.2	Chr5:121759236_122136814_+		GeneID:300950,Genbank:NM_001106849.2,RGD:1562307	splA/ryanodine receptor domain and SOCS box containing 4	GO:0035556,GO:0043161,GO:0004842,GO:0005622,GO:0019005	intracellular signal transduction|proteasome-mediated ubiquitin-dependent protein catabolic process|ubiquitin-protein transferase activity|intracellular|SCF ubiquitin ligase complex
circRNA_05456	Parp8	circParp8	1.71306	3.42613	0	0	#NAME?	0.021095	0.975687	Down	0.0538294	0.0407118	0.0501785	0.0201359	0.0629954	0	0	0	0	0	Chr2	-	49155620	49170023	14404	372	sense-overlapping	XM_017591369.1	Chr2:49086949_49455848_-		GeneID:305539,Genbank:NM_001047094.1,RGD:1309304	sprouty-related, EVH1 domain containing 2	GO:0043517,GO:0005173,GO:0005886,GO:0090311,GO:0007275,GO:0010801,GO:0019901,GO:0030291,GO:0030658,GO:0000188,GO:0031410	positive regulation of DNA damage response, signal transduction by p53 class mediator|stem cell factor receptor binding|plasma membrane|regulation of protein deacetylation|multicellular organism development|negative regulation of peptidyl-threonine phosphorylation|protein kinase binding|protein serine/threonine kinase inhibitor activity|transport vesicle membrane|inactivation of MAPK activity|cyt…
circRNA_02406	Pan3	circPan3	1.84328	3.68655	0	0	#NAME?	0.0144225	0.975687	Down	0.0753612	0.0305338	0	0.0604077	0.0839939	0	0	0	0	0	Chr12	-	9292180	9313769	21590	5933	sense-overlapping	XM_006248844.3	Chr12:9214116_9331896_-		GeneID:170837,Genbank:XM_017595425.1,RGD:69653	SNF related kinase, transcript variant X4	GO:0004674,GO:0005524,GO:0005634,GO:0005737,GO:0006468,GO:0035556,GO:0000287,GO:0043523	protein serine/threonine kinase activity|ATP binding|nucleus|cytoplasm|protein phosphorylation|intracellular signal transduction|magnesium ion binding|regulation of neuron apoptotic process
circRNA_02407	Pan3	circPan3	1.54485	3.0897	0	0	#NAME?	0.0331291	0.975687	Down	0	0.0305338	0.0602142	0.0402718	0.0734947	0	0	0	0	0	Chr12	-	9297691	9299418	1728	1728	sense-overlapping	XM_006248844.3	Chr12:9214116_9331896_-		GeneID:65178,Genbank:XM_017595901.1,RGD:69276	synaptosomal-associated protein 91, transcript variant X4	GO:0005905,GO:0006898,GO:0007163,GO:0007268,GO:0007269,GO:0007409,GO:0008021,GO:0042734,GO:0014069,GO:0043005,GO:0015031,GO:0043025,GO:0016185,GO:0043195,GO:0043274,GO:0043679,GO:0045211,GO:1904006,GO:0048268,GO:1905445,GO:2000331,GO:0048666,GO:2000369,GO:2000809,GO:0000149,GO:0000822,GO:0005515,GO:0005545,GO:0005546,GO:0005737,GO:0005829,GO:0005886,GO:0019901,GO:0030100,GO:0030136,GO:0030276,GO:…	clathrin-coated pit|receptor-mediated endocytosis|establishment or maintenance of cell polarity|chemical synaptic transmission|neurotransmitter secretion|axonogenesis|synaptic vesicle|presynaptic membrane|postsynaptic density|neuron projection|protein transport|neuronal cell body|synaptic vesicle budding from presynaptic endocytic zone membrane|terminal bouton|phospholipase binding|axon terminus|…
circRNA_08821	Nrxn1	circNrxn1	1.73407	3.46815	0	0	#NAME?	0.0189446	0.975687	Down	0	0.0407118	0.0602142	0.0302039	0.104992	0	0	0	0	0	Chr6	-	14457691	14490352	32662	870	sense-overlapping	NM_021767.2	Chr6:13886757_15191660_-		GeneID:25012,Genbank:NM_001270575.1,RGD:3728	synaptosomal-associated protein 25, transcript variant 1	GO:0098794,GO:0098967,GO:0099590,GO:1990926,GO:0005768,GO:0005802,GO:0005829,GO:0005856,GO:0008076,GO:0005886,GO:0008306,GO:0006887,GO:0010975,GO:0030027,GO:0015629,GO:0030054,GO:0016020,GO:0030175,GO:0030182,GO:0030252,GO:0030424,GO:0000149,GO:0031915,GO:0031982,GO:0030426,GO:0032024,GO:0030431,GO:0005249,GO:0035493,GO:0005484,GO:0036477,GO:0005515,GO:0042734,GO:0005737,GO:0047485,GO:0048306,GO:…	postsynapse|exocytic insertion of neurotransmitter receptor to postsynaptic membrane|neurotransmitter receptor internalization|short-term synaptic potentiation|endosome|trans-Golgi network|cytosol|cytoskeleton|voltage-gated potassium channel complex|plasma membrane|associative learning|exocytosis|regulation of neuron projection development|lamellipodium|actin cytoskeleton|cell junction|membrane|f…	rno04911,rno04721	Insulin secretion|Synaptic vesicle cycle
circRNA_08822	Nrxn1	circNrxn1	3.36794	6.73588	0	0	#NAME?	0.000361979	0.23776	Down	0.0322976	0.0305338	0.0501785	0.151019	0.188986	0	0	0	0	0	Chr6	-	14480490	14490352	9863	696	sense-overlapping	NM_021767.2	Chr6:13886757_15191660_-		GeneID:314280,Genbank:XM_008764785.2,RGD:1303126	SPARC related modular calcium binding 1, transcript variant X3	GO:0007165,GO:0010811,GO:0030198,GO:0045667,GO:0050840,GO:0060173,GO:0001654,GO:0005509,GO:0005604	signal transduction|positive regulation of cell-substrate adhesion|extracellular matrix organization|regulation of osteoblast differentiation|extracellular matrix binding|limb development|eye development|calcium ion binding|basement membrane
circRNA_02035	Ncam2	circNcam2	1.43166	2.86331	0	0	#NAME?	0.0440053	0.975687	Down	0.0430635	0.0814235	0.0200714	0	0.0524962	0	0	0	0	0	Chr11	+	20501666	20531756	30091	458	sense-overlapping	NM_203409.1	Chr11:19669922_20705063_+		GeneID:362861,Genbank:NM_001108742.1,RGD:1307292	solute carrier family 41 member 2	GO:0070838,GO:0072509,GO:0072511,GO:0098655,GO:0005886,GO:0016021,GO:0055085	divalent metal ion transport|divalent inorganic cation transmembrane transporter activity|divalent inorganic cation transport|cation transmembrane transport|plasma membrane|integral component of membrane|transmembrane transport
circRNA_04024	Mtmr7	circMtmr7	1.70982	3.41964	0	0	#NAME?	0.0198327	0.975687	Down	0	0.0407118	0.0301071	0.0503398	0.115492	0	0	0	0	0	Chr16	+	54792659	54804208	11550	444	sense-overlapping	XM_006253195.3	Chr16:54765214_54855770_+		GeneID:309570,Genbank:XM_006227717.3,RGD:1306962	solute carrier family 18 member B1, transcript variant X2	GO:0005887,GO:0022857,GO:0055085	integral component of plasma membrane|transmembrane transporter activity|transmembrane transport
circRNA_09862	Kcnk9	circKcnk9	1.74103	3.48206	0	0	#NAME?	0.0186985	0.975687	Down	0	0.0610676	0.0200714	0.0704757	0.0839939	0	0	0	0	0	Chr7	-	113903712	113904663	952	952	exonic	XM_017595136.1	Chr7:113894918_113938397_-		GeneID:25027,Genbank:NM_012716.2,RGD:3690	solute carrier family 16 member 1	GO:0050796,GO:0030054,GO:0005886,GO:0051780,GO:0032094,GO:0071407,GO:0035873,GO:0005887,GO:0006629,GO:0007098,GO:0008028,GO:0097159,GO:0035879,GO:0015129,GO:0015293,GO:0042593,GO:0015718,GO:0005215,GO:0042803,GO:0016021,GO:0005515,GO:0043231,GO:0005813	regulation of insulin secretion|cell junction|plasma membrane|behavioral response to nutrient|response to food|cellular response to organic cyclic compound|lactate transmembrane transport|integral component of plasma membrane|lipid metabolic process|centrosome cycle|monocarboxylic acid transmembrane transporter activity|organic cyclic compound binding|plasma membrane lactate transport|lactate tra…
circRNA_02993	Kcnh1	circKcnh1	2.59134	5.18268	0	0	#NAME?	0.0016797	0.415835	Down	0	0.0508897	0.0501785	0.0704757	0.188986	0	0	0	0	0	Chr13	+	111138406	111159973	21568	650	sense-overlapping	XM_006250491.3	Chr13:110920712_111232291_+		GeneID:116743,Genbank:XM_006238359.3,RGD:620276	SH3 domain-containing GRB2-like 2, transcript variant X2	GO:0097753,GO:0045202,GO:0005769,GO:0098793,GO:0048471,GO:0005829,GO:0099050,GO:0048488,GO:0005886,GO:1903527,GO:0008022,GO:0008289,GO:0016191,GO:0019901,GO:0060988,GO:0031175,GO:1990416,GO:0097441,GO:0097484,GO:0042802,GO:2000369,GO:0042803,GO:0002090,GO:0097749,GO:0043025,GO:0005515	membrane bending|synapse|early endosome|presynapse|perinuclear region of cytoplasm|cytosol|vesicle scission|synaptic vesicle endocytosis|plasma membrane|positive regulation of membrane tubulation|protein C-terminus binding|lipid binding|synaptic vesicle uncoating|protein kinase binding|lipid tube assembly|neuron projection development|cellular response to brain-derived neurotrophic factor stimulu…	rno04144	Endocytosis
circRNA_04484	Hacd1	circHacd1	2.4658	4.9316	0	0	#NAME?	0.00243603	0.466219	Down	0.0322976	0.142491	0.0301071	0.0302039	0.104992	0	0	0	0	0	Chr17	-	81173780	81187710	13931	628	sense-overlapping	XM_006254292.3	Chr17:81173238_81188616_-		GeneID:288743,Genbank:XM_017598304.1,RGD:1308178	small G protein signaling modulator 1, transcript variant X1	GO:0005737,GO:0005829,GO:0006886,GO:0012505,GO:0017137,GO:0030659,GO:0031338,GO:0045944,GO:0090630,GO:0005096,GO:0005622	cytoplasm|cytosol|intracellular protein transport|endomembrane system|Rab GTPase binding|cytoplasmic vesicle membrane|regulation of vesicle fusion|positive regulation of transcription by RNA polymerase II|activation of GTPase activity|GTPase activator activity|intracellular
circRNA_06376	Grik2	circGrik2	2.94021	5.88042	0	0	#NAME?	0.0166148	0.975687	Down	0	0	0.0301071	0.161087	0.209985	0	0	0	0	0	Chr20	-	54203369	54219701	16333	410	sense-overlapping	NM_019309.2	Chr20:53791428_54517691_-		GeneID:304554,Genbank:XM_006249540.3,RGD:1563628	seizure related 6 homolog like, transcript variant X1	GO:0021680,GO:0043025,GO:0060074,GO:0090036,GO:0005783,GO:0008344,GO:0016021	cerebellar Purkinje cell layer development|neuronal cell body|synapse maturation|regulation of protein kinase C signaling|endoplasmic reticulum|adult locomotory behavior|integral component of membrane
circRNA_01781	Gdpd1	circGdpd1	2.25746	4.51493	0	0	#NAME?	0.0044559	0.665176	Down	0.0645953	0.0407118	0.0301071	0.0402718	0.13649	0	0	0	0	0	Chr10	-	74336161	74360926	24766	811	sense-overlapping	NM_001044238.1	Chr10:74334972_74376332_-		GeneID:365243,Genbank:XM_344891.8,RGD:1563497	secretion regulating guanine nucleotide exchange factor, transcript variant X3	GO:0005737,GO:0005829,GO:0016235,GO:0043231,GO:0050709,GO:0005634,GO:0005654	cytoplasm|cytosol|aggresome|intracellular membrane-bounded organelle|negative regulation of protein secretion|nucleus|nucleoplasm
circRNA_08236	Frmd3	circFrmd3	1.99054	3.98108	0	0	#NAME?	0.0215508	0.975687	Down	0.118425	0.111957	0.0301071	0	0	0	0	0	0	0	Chr5	-	90040536	90063651	23116	633	sense-overlapping	NM_001106662.1	Chr5:90040495_90282327_-		GeneID:360945,Genbank:XM_341223.8,RGD:1562860	SEL1L family member 3, transcript variant X1	GO:0016021,GO:0005634,GO:0005654	integral component of membrane|nucleus|nucleoplasm
circRNA_08508	Foxj3	circFoxj3	1.75302	3.50604	0	0	#NAME?	0.0196118	0.975687	Down	0.0430635	0.0305338	0.100357	0	0.0524962	0	0	0	0	0	Chr5	+	138622350	138622674	325	325	exonic	NM_001107971.3	Chr5:138587968_138676948_+		GeneID:287060,Genbank:XM_006245783.3,RGD:1564638	SEC14-like lipid binding 5, transcript variant X1
circRNA_04473	Fam188a	circFam188a	2.53794	5.07589	0	0	#NAME?	0.00213259	0.430208	Down	0.0430635	0.0916014	0.0501785	0.0604077	0.0944931	0	0	0	0	0	Chr17	-	79740146	79777211	37066	442	sense-overlapping	XM_017600495.1	Chr17:79720534_79798470_-		GeneID:24766,Genbank:NM_012647.1,RGD:3632	sodium voltage-gated channel alpha subunit 2	GO:0005515,GO:0005622,GO:0005886,GO:0006814,GO:0007399,GO:0033268,GO:0008627,GO:0033270,GO:0014704,GO:0034706,GO:0034765,GO:0035725,GO:0042552,GO:0043005,GO:0001518,GO:0005244,GO:0005248,GO:0005261,GO:0016020,GO:0019228,GO:0030315,GO:0043194,GO:0030424,GO:0043522,GO:0031226,GO:0051402,GO:0031402,GO:0086010	protein binding|intracellular|plasma membrane|sodium ion transport|nervous system development|node of Ranvier|intrinsic apoptotic signaling pathway in response to osmotic stress|paranode region of axon|intercalated disc|sodium channel complex|regulation of ion transmembrane transport|sodium ion transmembrane transport|myelination|neuron projection|voltage-gated sodium channel complex|voltage-gate…	rno04742	Taste transduction
circRNA_08623	Ephb2	circEphb2	1.89326	3.78652	0	0	#NAME?	0.0157558	0.975687	Down	0	0	0.0501785	0.110747	0.0839939	0	0	0	0	0	Chr5	-	155139720	155143539	3820	750	sense-overlapping	NM_001127319.1	Chr5:155024478_155143539_-		GeneID:364910,Genbank:XM_006254987.3,RGD:1310232	spalt-like transcription factor 3, transcript variant X2	GO:0005634,GO:0006355,GO:0006366,GO:0007165,GO:0007275,GO:0008150,GO:0021891,GO:0022008,GO:0035136,GO:0035137,GO:0043565,GO:0003674,GO:0044212,GO:0003700,GO:0045879,GO:0005575	nucleus|regulation of transcription, DNA-templated|transcription by RNA polymerase II|signal transduction|multicellular organism development|biological_process|olfactory bulb interneuron development|neurogenesis|forelimb morphogenesis|hindlimb morphogenesis|sequence-specific DNA binding|molecular_function|transcription regulatory region DNA binding|DNA binding transcription factor activity|negati…
circRNA_09306	Eml5	circEml5	1.49452	2.98904	0	0	#NAME?	0.0365249	0.975687	Down	0	0.0407118	0.0401428	0.0302039	0.0944931	0	0	0	0	0	Chr6	-	122804707	122817427	12721	1022	sense-overlapping	XM_003750213.4	Chr6:122768939_122898045_-		GeneID:367218,Genbank:XM_006244550.3,RGD:2282	runt-related transcription factor 2, transcript variant X3	GO:0001649,GO:0001958,GO:0002051,GO:0002062,GO:0005634,GO:0002063,GO:0005654,GO:0002076,GO:0005667,GO:0005737,GO:0030278,GO:0030509,GO:0006357,GO:0006366,GO:0032332,GO:0035115,GO:0000790,GO:0045667,GO:0040036,GO:0045669,GO:0000978,GO:0042475,GO:0000981,GO:0045778,GO:0001077,GO:0045879,GO:0001501,GO:0070491,GO:0045892,GO:0071773,GO:1901522,GO:0045893,GO:0003677,GO:0003682,GO:0003700,GO:0005515,GO:…	osteoblast differentiation|endochondral ossification|osteoblast fate commitment|chondrocyte differentiation|nucleus|chondrocyte development|nucleoplasm|osteoblast development|transcription factor complex|cytoplasm|regulation of ossification|BMP signaling pathway|regulation of transcription by RNA polymerase II|transcription by RNA polymerase II|positive regulation of chondrocyte differentiation|e…	rno05202	Transcriptional misregulation in cancers
circRNA_07754	Eif4e3	circEif4e3	1.70525	3.41049	0	0	#NAME?	0.0214006	0.975687	Down	0.0968929	0.0508897	0	0.0302039	0.0524962	0	0	0	0	0	Chr4	-	132075419	132113888	38470	3396	sense-overlapping	NM_001106612.1	Chr4:132068581_132111092_-		GeneID:688590,Genbank:XM_006236003.3,RGD:1587590	RUN domain containing 3B, transcript variant X1	GO:0005737,GO:0035091	cytoplasm|phosphatidylinositol binding
circRNA_04869	Dym	circDym	1.70025	3.40051	0	0	#NAME?	0.0215987	0.975687	Down	0.0538294	0.0712456	0.0501785	0	0.0524962	0	0	0	0	0	Chr18	+	71053204	71086703	33500	372	sense-overlapping	XM_017600877.1	Chr18:70996074_71313033_+		GeneID:24750,Genbank:XM_006255908.3,RGD:1598370	RT1 class Ib, locus N3, transcript variant X1	GO:0016021,GO:0042605,GO:0002474,GO:0005102,GO:0005886	integral component of membrane|peptide antigen binding|antigen processing and presentation of peptide antigen via MHC class I|signaling receptor binding|plasma membrane	rno04514,rno04144,rno04145,rno04218,rno04650,rno04612,rno05203,rno05320,rno05330,rno05332,rno05416,rno04940,rno05166,rno05168,rno05167,rno05169,rno05165	Cell adhesion molecules (CAMs)|Endocytosis|Phagosome|Cellular senescence|Natural killer cell mediated cytotoxicity|Antigen processing and presentation|Viral carcinogenesis|Autoimmune thyroid disease|Allograft rejection|Graft-versus-host disease|Viral myocarditis|Type I diabetes mellitus|HTLV-I infection|Herpes simplex infection|Kaposi's sarcoma-associated herpesvirus infection|Epstein-Barr virus …
circRNA_09025	Dock4	circDock4	1.69728	3.39457	0	0	#NAME?	0.0217175	0.975687	Down	0.0430635	0	0.0301071	0.0604077	0.0944931	0	0	0	0	0	Chr6	+	60609626	60633969	24344	491	sense-overlapping	XM_008764654.2	Chr6:60374839_60782648_+		GeneID:24974,Genbank:NM_001008829.1,RGD:1595923	RT1 class Ia, locus A2	GO:0005102,GO:0005515,GO:0005886,GO:0006955,GO:0009897,GO:0010977,GO:0016021,GO:0042605,GO:0042612,GO:0045121,GO:0001916,GO:0002474,GO:0002485	signaling receptor binding|protein binding|plasma membrane|immune response|external side of plasma membrane|negative regulation of neuron projection development|integral component of membrane|peptide antigen binding|MHC class I protein complex|membrane raft|positive regulation of T cell mediated cytotoxicity|antigen processing and presentation of peptide antigen via MHC class I|antigen processing…	rno04514,rno04144,rno04145,rno04218,rno04650,rno04612,rno05203,rno05320,rno05330,rno05332,rno05416,rno04940,rno05166,rno05168,rno05167,rno05169,rno05165	Cell adhesion molecules (CAMs)|Endocytosis|Phagosome|Cellular senescence|Natural killer cell mediated cytotoxicity|Antigen processing and presentation|Viral carcinogenesis|Autoimmune thyroid disease|Allograft rejection|Graft-versus-host disease|Viral myocarditis|Type I diabetes mellitus|HTLV-I infection|Herpes simplex infection|Kaposi's sarcoma-associated herpesvirus infection|Epstein-Barr virus …
circRNA_07337	Crot	circCrot	2.64879	5.29757	0	0	#NAME?	0.046732	0.975687	Down	0	0	0.150535	0.161087	0	0	0	0	0	0	Chr4	+	22084945	22091386	6442	261	sense-overlapping	XM_006236005.3	Chr4:22079837_22116264_+		GeneID:314384,Genbank:XM_017594169.1,RGD:1308336	ribosomal protein S6 kinase A5, transcript variant X5	GO:0051092,GO:0033129,GO:0004674,GO:0070498,GO:0035066,GO:0005524,GO:0035556,GO:0005634,GO:0005654,GO:0005737,GO:0043987,GO:0005840,GO:0043988,GO:0006355,GO:0043990,GO:0006468,GO:0000287,GO:0045892,GO:0004672,GO:0045944,GO:0016572	positive regulation of NF-kappaB transcription factor activity|positive regulation of histone phosphorylation|protein serine/threonine kinase activity|interleukin-1-mediated signaling pathway|positive regulation of histone acetylation|ATP binding|intracellular signal transduction|nucleus|nucleoplasm|cytoplasm|histone H3-S10 phosphorylation|ribosome|histone H3-S28 phosphorylation|regulation of tra…	rno04010,rno04668,rno04261,rno04722,rno04713,rno05200,rno05206,rno05219	MAPK signaling pathway|TNF signaling pathway|Adrenergic signaling in cardiomyocytes|Neurotrophin signaling pathway|Circadian entrainment|Pathways in cancer|MicroRNAs in cancer|Bladder cancer
circRNA_01135	Cpeb3	circCpeb3	2.1352	4.2704	0	0	#NAME?	0.00740995	0.875319	Down	0.0430635	0.0712456	0.0802856	0.0704757	0	0	0	0	0	0	Chr1	-	255706980	255764689	57710	458	sense-overlapping	XM_017590351.1	Chr1:255660165_255812747_-		GeneID:116839,Genbank:XM_017594578.1,RGD:620001	regulating synaptic membrane exocytosis 2, transcript variant X1	GO:0017137,GO:0017156,GO:0017157,GO:0019904,GO:0044325,GO:0019933,GO:0045202,GO:0030054,GO:0046872,GO:0046982,GO:0048167,GO:0048786,GO:1903861,GO:0048788,GO:2000300,GO:0048791,GO:2000463,GO:0005515,GO:0005622,GO:0006886,GO:0006887,GO:0007269,GO:0010628,GO:0016082,GO:0030073,GO:0032991,GO:0042391,GO:0042734,GO:0050806,GO:0060077,GO:0061669,GO:0097151,GO:0098831	Rab GTPase binding|calcium ion regulated exocytosis|regulation of exocytosis|protein domain specific binding|ion channel binding|cAMP-mediated signaling|synapse|cell junction|metal ion binding|protein heterodimerization activity|regulation of synaptic plasticity|presynaptic active zone|positive regulation of dendrite extension|cytoskeleton of presynaptic active zone|regulation of synaptic vesicle…	rno04911	Insulin secretion
circRNA_07482	Copg2	circCopg2	2.39103	4.78207	0	0	#NAME?	0.00322945	0.524013	Down	0.0645953	0.0610676	0.0200714	0.0805436	0.0944931	0	0	0	0	0	Chr4	-	58093735	58097892	4158	681	sense-overlapping	NM_001106929.2	Chr4:58064394_58195242_-		GeneID:116839,Genbank:XM_017594578.1,RGD:620001	regulating synaptic membrane exocytosis 2, transcript variant X1	GO:0017137,GO:0017156,GO:0017157,GO:0019904,GO:0044325,GO:0019933,GO:0045202,GO:0030054,GO:0046872,GO:0046982,GO:0048167,GO:0048786,GO:1903861,GO:0048788,GO:2000300,GO:0048791,GO:2000463,GO:0005515,GO:0005622,GO:0006886,GO:0006887,GO:0007269,GO:0010628,GO:0016082,GO:0030073,GO:0032991,GO:0042391,GO:0042734,GO:0050806,GO:0060077,GO:0061669,GO:0097151,GO:0098831	Rab GTPase binding|calcium ion regulated exocytosis|regulation of exocytosis|protein domain specific binding|ion channel binding|cAMP-mediated signaling|synapse|cell junction|metal ion binding|protein heterodimerization activity|regulation of synaptic plasticity|presynaptic active zone|positive regulation of dendrite extension|cytoskeleton of presynaptic active zone|regulation of synaptic vesicle…	rno04911	Insulin secretion
circRNA_09976	Cntn1	circCntn1	1.5858	3.17159	0	0	#NAME?	0.0329615	0.975687	Down	0.0538294	0.0203559	0.0401428	0.0805436	0	0	0	0	0	0	Chr7	+	133457254	133474655	17402	567	sense-overlapping	XM_008765659.2	Chr7:133290606_133526962_+		GeneID:84556,Genbank:XM_017596675.1,RGD:620000	regulating synaptic membrane exocytosis 1, transcript variant X22	GO:0014069,GO:0016020,GO:0016082,GO:0017124,GO:0017137,GO:0048167,GO:0019901,GO:0048169,GO:0030054,GO:0048786,GO:0031632,GO:0048788,GO:0048791,GO:2000300,GO:0050806,GO:2000463,GO:0060077,GO:0060291,GO:0005515,GO:0005622,GO:0005886,GO:0006886,GO:0006887,GO:0007269,GO:0010628,GO:0010808,GO:0031982,GO:0042391,GO:0042734,GO:0044325,GO:0061669,GO:0045202,GO:0065003,GO:0046872,GO:0097151,GO:0098831,GO:…	postsynaptic density|membrane|synaptic vesicle priming|SH3 domain binding|Rab GTPase binding|regulation of synaptic plasticity|protein kinase binding|regulation of long-term neuronal synaptic plasticity|cell junction|presynaptic active zone|positive regulation of synaptic vesicle fusion to presynaptic active zone membrane|cytoskeleton of presynaptic active zone|calcium ion-regulated exocytosis of…	rno04723,rno04721	Retrograde endocannabinoid signaling|Synaptic vesicle cycle
circRNA_01296	Cacul1	circCacul1	2.81424	5.62849	0	0	#NAME?	0.00105973	0.343904	Down	0.086127	0.0407118	0.110393	0.0201359	0.115492	0	0	0	0	0	Chr1	-	281834156	281857037	22882	429	sense-overlapping	XM_006231678.3	Chr1:281814226_281874675_-		GeneID:84556,Genbank:XM_017596675.1,RGD:620000	regulating synaptic membrane exocytosis 1, transcript variant X22	GO:0014069,GO:0016020,GO:0016082,GO:0017124,GO:0017137,GO:0048167,GO:0019901,GO:0048169,GO:0030054,GO:0048786,GO:0031632,GO:0048788,GO:0048791,GO:2000300,GO:0050806,GO:2000463,GO:0060077,GO:0060291,GO:0005515,GO:0005622,GO:0005886,GO:0006886,GO:0006887,GO:0007269,GO:0010628,GO:0010808,GO:0031982,GO:0042391,GO:0042734,GO:0044325,GO:0061669,GO:0045202,GO:0065003,GO:0046872,GO:0097151,GO:0098831,GO:…	postsynaptic density|membrane|synaptic vesicle priming|SH3 domain binding|Rab GTPase binding|regulation of synaptic plasticity|protein kinase binding|regulation of long-term neuronal synaptic plasticity|cell junction|presynaptic active zone|positive regulation of synaptic vesicle fusion to presynaptic active zone membrane|cytoskeleton of presynaptic active zone|calcium ion-regulated exocytosis of…	rno04723,rno04721	Retrograde endocannabinoid signaling|Synaptic vesicle cycle
circRNA_02760	Cacna1e	circCacna1e	2.06171	4.12343	0	0	#NAME?	0.0101361	0.975687	Down	0	0.0916014	0	0.110747	0.0734947	0	0	0	0	0	Chr13	-	72342021	72367981	25961	516	sense-overlapping	XM_017598908.1	Chr13:71899445_72534913_-		GeneID:84556,Genbank:XM_017596675.1,RGD:620000	regulating synaptic membrane exocytosis 1, transcript variant X22	GO:0014069,GO:0016020,GO:0016082,GO:0017124,GO:0017137,GO:0048167,GO:0019901,GO:0048169,GO:0030054,GO:0048786,GO:0031632,GO:0048788,GO:0048791,GO:2000300,GO:0050806,GO:2000463,GO:0060077,GO:0060291,GO:0005515,GO:0005622,GO:0005886,GO:0006886,GO:0006887,GO:0007269,GO:0010628,GO:0010808,GO:0031982,GO:0042391,GO:0042734,GO:0044325,GO:0061669,GO:0045202,GO:0065003,GO:0046872,GO:0097151,GO:0098831,GO:…	postsynaptic density|membrane|synaptic vesicle priming|SH3 domain binding|Rab GTPase binding|regulation of synaptic plasticity|protein kinase binding|regulation of long-term neuronal synaptic plasticity|cell junction|presynaptic active zone|positive regulation of synaptic vesicle fusion to presynaptic active zone membrane|cytoskeleton of presynaptic active zone|calcium ion-regulated exocytosis of…	rno04723,rno04721	Retrograde endocannabinoid signaling|Synaptic vesicle cycle
circRNA_07923	C2cd5	circC2cd5	1.80075	3.6015	0	0	#NAME?	0.0456579	0.975687	Down	0	0.152669	0	0.0503398	0.0419969	0	0	0	0	0	Chr4	-	177261696	177292170	30475	1561	sense-overlapping	XM_017592724.1	Chr4:177245868_177305224_-		GeneID:84556,Genbank:XM_017596675.1,RGD:620000	regulating synaptic membrane exocytosis 1, transcript variant X22	GO:0014069,GO:0016020,GO:0016082,GO:0017124,GO:0017137,GO:0048167,GO:0019901,GO:0048169,GO:0030054,GO:0048786,GO:0031632,GO:0048788,GO:0048791,GO:2000300,GO:0050806,GO:2000463,GO:0060077,GO:0060291,GO:0005515,GO:0005622,GO:0005886,GO:0006886,GO:0006887,GO:0007269,GO:0010628,GO:0010808,GO:0031982,GO:0042391,GO:0042734,GO:0044325,GO:0061669,GO:0045202,GO:0065003,GO:0046872,GO:0097151,GO:0098831,GO:…	postsynaptic density|membrane|synaptic vesicle priming|SH3 domain binding|Rab GTPase binding|regulation of synaptic plasticity|protein kinase binding|regulation of long-term neuronal synaptic plasticity|cell junction|presynaptic active zone|positive regulation of synaptic vesicle fusion to presynaptic active zone membrane|cytoskeleton of presynaptic active zone|calcium ion-regulated exocytosis of…	rno04723,rno04721	Retrograde endocannabinoid signaling|Synaptic vesicle cycle
circRNA_11208	Atg16l1	circAtg16l1	1.8229	3.64579	0	0	#NAME?	0.0337739	0.975687	Down	0	0.152669	0.0200714	0.0402718	0.0314977	0	0	0	0	0	Chr9	+	94890532	94898104	7573	510	sense-overlapping	XM_006245419.3	Chr9:94879876_94915231_+		GeneID:317593,Genbank:XM_017602412.1,RGD:1561327	similar to melanoma antigen family A, 10, transcript variant X1
circRNA_01567	Arhgap44	circArhgap44	1.43605	2.87209	0	0	#NAME?	0.0409911	0.975687	Down	0	0.0610676	0.0301071	0	0.115492	0	0	0	0	0	Chr10	-	51551235	51576374	25140	529	sense-overlapping	XM_006246835.3	Chr10:51501547_51669545_-		GeneID:116665,Genbank:XM_006239438.3,RGD:629475	arginine-glutamic acid dipeptide repeats, transcript variant X3	GO:0021549,GO:0001105,GO:0021691,GO:0001106,GO:0021930,GO:0003677,GO:0003682,GO:0003700,GO:0003714,GO:0021942,GO:0005634,GO:0043565,GO:0045944,GO:0006338,GO:0048755,GO:0006366,GO:0000118,GO:0048813,GO:0008270,GO:0000122,GO:0016605,GO:0001085	cerebellum development|RNA polymerase II transcription coactivator activity|cerebellar Purkinje cell layer maturation|RNA polymerase II transcription corepressor activity|cerebellar granule cell precursor proliferation|DNA binding|chromatin binding|DNA binding transcription factor activity|transcription corepressor activity|radial glia guided migration of Purkinje cell|nucleus|sequence-specific D…
circRNA_09567	Anks1b	circAnks1b	2.08976	4.17953	0	0	#NAME?	0.0163675	0.975687	Down	0	0.0407118	0	0.110747	0.13649	0	0	0	0	0	Chr7	+	30699478	30735182	35705	1000	sense-overlapping	NM_001271371.1	Chr7:30507135_31682990_+		GeneID:287847,Genbank:XM_017597162.1,RGD:1560070	RNA binding protein, fox-1 homolog 3, transcript variant X1	GO:0003723,GO:0003729,GO:0005622,GO:0005634,GO:0005737,GO:0006397,GO:0007399,GO:0008380,GO:0000381,GO:0043025,GO:0043204,GO:0003677	RNA binding|mRNA binding|intracellular|nucleus|cytoplasm|mRNA processing|nervous system development|RNA splicing|regulation of alternative mRNA splicing, via spliceosome|neuronal cell body|perikaryon|DNA binding
circRNA_09576	Anks1b	circAnks1b	1.37488	2.74976	0	0	#NAME?	0.0491574	0.975687	Down	0.0322976	0.0814235	0	0	0.0839939	0	0	0	0	0	Chr7	+	31605670	31633781	28112	564	sense-overlapping	XM_017594832.1	Chr7:30714323_31678337_+		GeneID:364686,Genbank:XM_008771586.1,RGD:1561940	RAN binding protein 9, transcript variant X1	GO:0019899,GO:0070373,GO:0005515,GO:0005634,GO:0005737	enzyme binding|negative regulation of ERK1 and ERK2 cascade|protein binding|nucleus|cytoplasm
circRNA_06800	Ambra1	circAmbra1	2.51981	5.03962	0	0	#NAME?	0.00255997	0.477691	Down	0.0430635	0.0508897	0.0602142	0.130883	0.0314977	0	0	0	0	0	Chr3	+	80713738	80732927	19190	449	sense-overlapping	NM_001134341.1	Chr3:80634470_80830068_+		GeneID:304887,Genbank:NM_001100680.1,RGD:1311537	Ral GEF with PH domain and SH3 binding motif 2	GO:0032485,GO:0005085,GO:0005622,GO:0007264	regulation of Ral protein signal transduction|guanyl-nucleotide exchange factor activity|intracellular|small GTPase mediated signal transduction
circRNA_00047	Aig1	circAig1	2.87958	5.75916	0	0	#NAME?	0.000819342	0.321114	Down	0	0.0916014	0.0702499	0.0805436	0.146989	0	0	0	0	0	Chr1	-	7973764	7976859	3096	3096	sense-overlapping	NM_001134425.1	Chr1:7816841_8038609_-		GeneID:56785,Genbank:NM_020083.3,RGD:620642	Ral GTPase activating protein catalytic alpha subunit 1	GO:0090630,GO:0005634,GO:0005737,GO:0006355,GO:0043547,GO:0046982,GO:0005096,GO:0051056	activation of GTPase activity|nucleus|cytoplasm|regulation of transcription, DNA-templated|positive regulation of GTPase activity|protein heterodimerization activity|GTPase activator activity|regulation of small GTPase mediated signal transduction
circRNA_10905	Adgrb3	circAdgrb3	2.01804	4.03608	0	0	#NAME?	0.00945926	0.975687	Down	0.0322976	0.0610676	0.0301071	0	0.167988	0	0	0	0	0	Chr9	-	31604268	31693992	89725	746	sense-overlapping	NM_001106898.1	Chr9:31280623_32022098_-		GeneID:83801,Genbank:NM_031975.2,RGD:621529	parathymosin	GO:0008270,GO:0043086,GO:0002376,GO:0004857,GO:0005829	zinc ion binding|negative regulation of catalytic activity|immune system process|enzyme inhibitor activity|cytosol
circRNA_10434	Adam10	circAdam10	1.46377	2.92755	0	0	#NAME?	0.0388006	0.975687	Down	0	0.0712456	0.0401428	0	0.0944931	0	0	0	0	0	Chr8	+	77136036	77140011	3976	3976	sense-overlapping	NM_019254.1	Chr8:77107536_77237483_+		GeneID:25614,Genbank:NM_013081.2,RGD:3443	protein tyrosine kinase 2	GO:0032355,GO:0033628,GO:0038083,GO:0043542,GO:0042127,GO:0043548,GO:0044877,GO:0045087,GO:0045444,GO:0045667,GO:0048013,GO:0048471,GO:0048661,GO:0045785,GO:0050766,GO:0050771,GO:0050806,GO:1900024,GO:0051893,GO:2000060,GO:0051897,GO:2000811,GO:0001725,GO:0001764,GO:0001932,GO:0001934,GO:0005634,GO:0003779,GO:0004713,GO:0005730,GO:0005737,GO:0005815,GO:0005829,GO:0007172,GO:0007173,GO:0007179,GO:…	response to estradiol|regulation of cell adhesion mediated by integrin|peptidyl-tyrosine autophosphorylation|endothelial cell migration|regulation of cell proliferation|phosphatidylinositol 3-kinase binding|protein-containing complex binding|innate immune response|fat cell differentiation|regulation of osteoblast differentiation|ephrin receptor signaling pathway|perinuclear region of cytoplasm|po…	rno04012,rno04370,rno04151,rno04510,rno04810,rno04670,rno04062,rno04360,rno05200,rno05202,rno05205,rno05222,rno05418,rno05100,rno05165,rno05146,rno01522	ErbB signaling pathway|VEGF signaling pathway|PI3K-Akt signaling pathway|Focal adhesion|Regulation of actin cytoskeleton|Leukocyte transendothelial migration|Chemokine signaling pathway|Axon guidance|Pathways in cancer|Transcriptional misregulation in cancers|Proteoglycans in cancer|Small cell lung cancer|Fluid shear stress and atherosclerosis|Bacterial invasion of epithelial cells|Human papillom…
circRNA_00423		circRNA_00423	4.5196	9.0392	0	0	#NAME?	0.000186264	0.173784	Down	0.0538294	0.234093	0.160571	0.120815	0	0	0	0	0	0	Chr1	-	121281853	121293097	11245	11245	intergenic				GeneID:681037,Genbank:NM_001271333.1,RGD:1584707	PRELI domain containing 2	GO:0005758,GO:0015914,GO:1990050	mitochondrial intermembrane space|phospholipid transport|phosphatidic acid transporter activity
circRNA_00425		circRNA_00425	1.92429	3.84858	0	0	#NAME?	0.0320867	0.975687	Down	0	0.122135	0.100357	0.0201359	0	0	0	0	0	0	Chr1	-	121290678	121293097	2420	2420	intergenic				GeneID:689788,Genbank:XM_008763003.2,RGD:1588700	PR domain 5, transcript variant X1	GO:0001078,GO:0005634,GO:0005730,GO:0016575,GO:0016604,GO:0043565,GO:0044212,GO:0045892,GO:0051567,GO:0000122,GO:0070491,GO:0000278,GO:1990830,GO:0000978	transcriptional repressor activity, RNA polymerase II proximal promoter sequence-specific DNA binding|nucleus|nucleolus|histone deacetylation|nuclear body|sequence-specific DNA binding|transcription regulatory region DNA binding|negative regulation of transcription, DNA-templated|histone H3-K9 methylation|negative regulation of transcription by RNA polymerase II|repressing transcription factor bi…
circRNA_00427		circRNA_00427	3.02016	6.04033	0	0	#NAME?	0.000759953	0.321114	Down	0.118425	0.0305338	0.120428	0.10068	0	0	0	0	0	0	Chr1	-	121968154	121970076	1923	1923	intergenic				GeneID:24654,Genbank:NM_001077641.1,RGD:3344	phospholipase C beta 1	GO:2000560,GO:0005096,GO:0005509,GO:0005515,GO:0005516,GO:0005521,GO:0007215,GO:0005546,GO:0007420,GO:0007612,GO:0007613,GO:0021987,GO:0008277,GO:0031161,GO:0031965,GO:0032735,GO:0000086,GO:0043547,GO:0032957,GO:0045444,GO:0034284,GO:0000790,GO:0035556,GO:0045663,GO:0004435,GO:0045892,GO:0004871,GO:0048639,GO:0051726,GO:0060466,GO:0045893,GO:0070498,GO:1900087,GO:0080154,GO:1902618,GO:1904117,GO:…	positive regulation of CD24 biosynthetic process|GTPase activator activity|calcium ion binding|protein binding|calmodulin binding|lamin binding|glutamate receptor signaling pathway|phosphatidylinositol-4,5-bisphosphate binding|brain development|learning|memory|cerebral cortex development|regulation of G-protein coupled receptor protein signaling pathway|phosphatidylinositol catabolic process|nucl…	rno00562,rno04015,rno04310,rno04371,rno04020,rno04070,rno04072,rno04071,rno04022,rno04540,rno04611,rno04621,rno04062,rno04911,rno04922,rno04912,rno04915,rno04921,rno04926,rno04918,rno04919,rno04916,rno04924,rno04925,rno04927,rno04261,rno04270,rno04970,rno04971,rno04972,rno04961,rno04724,rno04725,rno04728,rno04726,rno04720,rno04730,rno04723,rno04750,rno04713,rno05200,rno05010,rno05016,rno04933,rno…	Inositol phosphate metabolism|Rap1 signaling pathway|Wnt signaling pathway|Apelin signaling pathway|Calcium signaling pathway|Phosphatidylinositol signaling system|Phospholipase D signaling pathway|Sphingolipid signaling pathway|cGMP - PKG signaling pathway|Gap junction|Platelet activation|NOD-like receptor signaling pathway|Chemokine signaling pathway|Insulin secretion|Glucagon signaling pathway…
circRNA_00432		circRNA_00432	1.54412	3.08824	0	0	#NAME?	0.0331757	0.975687	Down	0	0.0407118	0.0200714	0.0805436	0.0629954	0	0	0	0	0	Chr1	-	122605161	122613766	8606	8606	intergenic				GeneID:83422,Genbank:NM_053337.1,RGD:71056	protein inhibitor of activated STAT, 2	GO:0006357,GO:0007283,GO:0008134,GO:0008270,GO:0010033,GO:0016604,GO:0033574,GO:0016605,GO:0035259,GO:0043433,GO:0045667,GO:0045893,GO:0045944,GO:0050681,GO:0003677,GO:0005515,GO:0005634,GO:0005654,GO:0006351,GO:0006355,GO:0016607,GO:0016925,GO:0019789,GO:0019904,GO:0030331,GO:0050775,GO:0030521,GO:0060765,GO:0031625,GO:0060766,GO:0061665	regulation of transcription by RNA polymerase II|spermatogenesis|transcription factor binding|zinc ion binding|response to organic substance|nuclear body|response to testosterone|PML body|glucocorticoid receptor binding|negative regulation of DNA binding transcription factor activity|regulation of osteoblast differentiation|positive regulation of transcription, DNA-templated|positive regulation o…	rno04120,rno04630	Ubiquitin mediated proteolysis|Jak-STAT signaling pathway
circRNA_00484		circRNA_00484	3.35274	6.70547	0	0	#NAME?	0.000241493	0.200278	Down	0.107659	0.132313	0.0802856	0	0.13649	0	0	0	0	0	Chr1	+	131552706	131577776	25071	25071	intergenic				GeneID:24626,Genbank:NM_017031.2,RGD:3280	phosphodiesterase 4B	GO:0005737,GO:0005813,GO:0005829,GO:0005891,GO:0030552,GO:0006198,GO:0030593,GO:0032729,GO:0032743,GO:0060076,GO:0035690,GO:0071222,GO:0071872,GO:0071944,GO:0000930,GO:0086004,GO:1901841,GO:0001780,GO:1901898,GO:0004114,GO:0004115,GO:0005634,GO:0006939,GO:0007165,GO:0008021,GO:0014069,GO:0043015,GO:0016020,GO:0043197,GO:0030018,GO:0044325,GO:0046872,GO:0048471,GO:0050852,GO:0050900	cytoplasm|centrosome|cytosol|voltage-gated calcium channel complex|cAMP binding|cAMP catabolic process|neutrophil chemotaxis|positive regulation of interferon-gamma production|positive regulation of interleukin-2 production|excitatory synapse|cellular response to drug|cellular response to lipopolysaccharide|cellular response to epinephrine stimulus|cell periphery|gamma-tubulin complex|regulation …	rno00230,rno04024,rno05032	Purine metabolism|cAMP signaling pathway|Morphine addiction
circRNA_07606		circRNA_07606	5.60645	11.2129	0	0	#NAME?	0.00188785	0.419577	Down	0	0.0508897	0.0702499	0.322175	0.304478	0	0	0	0	0	Chr4	+	84350150	84376531	26382	26382	intergenic				GeneID:29516,Genbank:NM_017229.1,RGD:61943	phosphodiesterase 3B	GO:0050995,GO:0032045,GO:0016020,GO:0004115,GO:0032869,GO:0016021,GO:0051219,GO:0016101,GO:0004119,GO:0042593,GO:0005783,GO:0005794,GO:0006198,GO:0016525,GO:0043422,GO:0007162,GO:0046676,GO:0030552,GO:0001525,GO:0046872,GO:0031018,GO:0007165,GO:0004114,GO:0050796,GO:0008144	negative regulation of lipid catabolic process|guanyl-nucleotide exchange factor complex|membrane|3',5'-cyclic-AMP phosphodiesterase activity|cellular response to insulin stimulus|integral component of membrane|phosphoprotein binding|diterpenoid metabolic process|cGMP-inhibited cyclic-nucleotide phosphodiesterase activity|glucose homeostasis|endoplasmic reticulum|Golgi apparatus|cAMP catabolic pr…	rno00230,rno04371,rno04024,rno04022,rno04910,rno04922,rno04923,rno04914,rno04924,rno05032	Purine metabolism|Apelin signaling pathway|cAMP signaling pathway|cGMP - PKG signaling pathway|Insulin signaling pathway|Glucagon signaling pathway|Regulation of lipolysis in adipocyte|Progesterone-mediated oocyte maturation|Renin secretion|Morphine addiction
circRNA_06684	Stk39	circStk39	1.22207	0	2.44415	inf	inf	0.0472246	0.975687	Up	0	0	0	0	0	0.0348054	0.024586	0	0.0347397	0.0214839	Chr3	-	54516976	54554495	37520	653	sense-overlapping	XM_008761922.2	Chr3:54359449_54593415_-		GeneID:690217,Genbank:XM_008764726.2,RGD:1582892	pecanex homolog 4 (Drosophila), transcript variant X1
circRNA_09214	Smoc1	circSmoc1	1.45077	0	2.90154	inf	inf	0.0319618	0.975687	Up	0	0	0	0	0	0	0	0.0818451	0.0231598	0.0322258	Chr6	+	104828874	104846483	17610	419	sense-overlapping	XM_008764785.2	Chr6:104718403_104879611_+		GeneID:294762,Genbank:XM_017591369.1,RGD:1587384	poly (ADP-ribose) polymerase family, member 8, transcript variant X1	GO:0006471,GO:0003950,GO:0005622	protein ADP-ribosylation|NAD+ ADP-ribosyltransferase activity|intracellular
circRNA_01347	Sec14l5	circSec14l5	1.34179	0	2.68357	inf	inf	0.0319202	0.975687	Up	0	0	0	0	0	0.0232036	0.036879	0.0467686	0	0.0214839	Chr10	-	10602627	10604027	1401	303	sense-overlapping	XM_006245783.3	Chr10:10588955_10629942_-		GeneID:360760,Genbank:XM_006248844.3,RGD:1590880	PAN3 poly(A) specific ribonuclease subunit, transcript variant X2	GO:0008150,GO:0000932,GO:0010606,GO:0003674,GO:0003723,GO:0004535,GO:0031251,GO:0004672,GO:0005524,GO:0090503,GO:0005575,GO:0006397,GO:0000289,GO:0006468,GO:0000290,GO:0006605	biological_process|P-body|positive regulation of cytoplasmic mRNA processing body assembly|molecular_function|RNA binding|poly(A)-specific ribonuclease activity|PAN complex|protein kinase activity|ATP binding|RNA phosphodiester bond hydrolysis, exonucleolytic|cellular_component|mRNA processing|nuclear-transcribed mRNA poly(A) tail shortening|protein phosphorylation|deadenylation-dependent decappi…	rno03018	RNA degradation
circRNA_06186	RT1-A2	circRT1-A2	4.03828	0	8.07657	inf	inf	0.0136374	0.975687	Up	0	0	0	0	0	0	0.172102	0	0	0.247064	Chr20	+	5377360	5416741	39382	38876	sense-overlapping	NM_001008829.1	Chr20:5375011_5378536_+		GeneID:360760,Genbank:XM_006248844.3,RGD:1590880	PAN3 poly(A) specific ribonuclease subunit, transcript variant X2	GO:0008150,GO:0000932,GO:0010606,GO:0003674,GO:0003723,GO:0004535,GO:0031251,GO:0004672,GO:0005524,GO:0090503,GO:0005575,GO:0006397,GO:0000289,GO:0006468,GO:0000290,GO:0006605	biological_process|P-body|positive regulation of cytoplasmic mRNA processing body assembly|molecular_function|RNA binding|poly(A)-specific ribonuclease activity|PAN complex|protein kinase activity|ATP binding|RNA phosphodiester bond hydrolysis, exonucleolytic|cellular_component|mRNA processing|nuclear-transcribed mRNA poly(A) tail shortening|protein phosphorylation|deadenylation-dependent decappi…	rno03018	RNA degradation
circRNA_09332	Rps6ka5	circRps6ka5	1.1915	0	2.38299	inf	inf	0.0494776	0.975687	Up	0	0	0	0	0	0	0.061465	0.0233843	0	0.0322258	Chr6	-	124625936	124680274	54339	607	sense-overlapping	XM_017594169.1	Chr6:124557892_124680278_-		GeneID:360760,Genbank:XM_006248844.3,RGD:1590880	PAN3 poly(A) specific ribonuclease subunit, transcript variant X2	GO:0008150,GO:0000932,GO:0010606,GO:0003674,GO:0003723,GO:0004535,GO:0031251,GO:0004672,GO:0005524,GO:0090503,GO:0005575,GO:0006397,GO:0000289,GO:0006468,GO:0000290,GO:0006605	biological_process|P-body|positive regulation of cytoplasmic mRNA processing body assembly|molecular_function|RNA binding|poly(A)-specific ribonuclease activity|PAN complex|protein kinase activity|ATP binding|RNA phosphodiester bond hydrolysis, exonucleolytic|cellular_component|mRNA processing|nuclear-transcribed mRNA poly(A) tail shortening|protein phosphorylation|deadenylation-dependent decappi…	rno03018	RNA degradation
circRNA_07856	Ptms	circPtms	1.97057	0	3.94114	inf	inf	0.0296341	0.975687	Up	0	0	0	0	0	0	0.0860509	0	0	0.118161	Chr4	-	157436084	157436371	288	138	sense-overlapping	NM_031975.2	Chr4:157435371_157439507_-		GeneID:360760,Genbank:XM_006248844.3,RGD:1590880	PAN3 poly(A) specific ribonuclease subunit, transcript variant X2	GO:0008150,GO:0000932,GO:0010606,GO:0003674,GO:0003723,GO:0004535,GO:0031251,GO:0004672,GO:0005524,GO:0090503,GO:0005575,GO:0006397,GO:0000289,GO:0006468,GO:0000290,GO:0006605	biological_process|P-body|positive regulation of cytoplasmic mRNA processing body assembly|molecular_function|RNA binding|poly(A)-specific ribonuclease activity|PAN complex|protein kinase activity|ATP binding|RNA phosphodiester bond hydrolysis, exonucleolytic|cellular_component|mRNA processing|nuclear-transcribed mRNA poly(A) tail shortening|protein phosphorylation|deadenylation-dependent decappi…	rno03018	RNA degradation
circRNA_04272	Ofcc1	circOfcc1	1.47039	0	2.94078	inf	inf	0.0170605	0.975687	Up	0	0	0	0	0	0.0348054	0.024586	0.0233843	0	0.0644516	Chr17	+	25082068	25137615	55548	55253	sense-overlapping	XM_017600769.1	Chr17:25080754_25440075_+		GeneID:301430,Genbank:XM_017596359.1,RGD:1311844	origin recognition complex, subunit 2, transcript variant X2	GO:0000808,GO:0000939,GO:0003688,GO:0005634,GO:0005654,GO:0005664,GO:0005813,GO:0006260,GO:0000784,GO:0000785,GO:0000792	origin recognition complex|condensed chromosome inner kinetochore|DNA replication origin binding|nucleus|nucleoplasm|nuclear origin of replication recognition complex|centrosome|DNA replication|nuclear chromosome, telomeric region|chromatin|heterochromatin	rno04110	Cell cycle
circRNA_04500	Nebl	circNebl	1.20623	0	2.41247	inf	inf	0.048368	0.975687	Up	0	0	0	0	0	0.058009	0	0	0	0.0644516	Chr17	-	84246708	84249246	2539	2440	sense-overlapping	NM_001191694.1	Chr17:84141014_84247038_-		GeneID:690971,Genbank:XM_017600769.1,RGD:1589812	orofacial cleft 1 candidate 1, transcript variant X1	GO:0015630,GO:0048471,GO:0005737,GO:0005783,GO:0005829	microtubule cytoskeleton|perinuclear region of cytoplasm|cytoplasm|endoplasmic reticulum|cytosol
circRNA_10295	Myo9a	circMyo9a	2.0757	0	4.15141	inf	inf	0.00982501	0.975687	Up	0	0	0	0	0	0.0348054	0.024586	0.0233843	0.104219	0	Chr8	+	64610881	64624646	13766	1226	sense-overlapping	NM_134335.1	Chr8:64573248_64777607_+		GeneID:29613,Genbank:NM_001270655.1,RGD:3214	neurotrophic receptor tyrosine kinase 3, transcript variant 2	GO:0004871,GO:0004888,GO:0005004,GO:0005030,GO:0005515,GO:0008284,GO:0005524,GO:0009968,GO:0005737,GO:0010628,GO:0016020,GO:0018108,GO:0019056,GO:0030154,GO:0043410,GO:0030335,GO:0045471,GO:0030424,GO:0046777,GO:0031434,GO:0048013,GO:0048665,GO:0048678,GO:0048691,GO:0000139,GO:0048712,GO:0000187,GO:0050927,GO:0001764,GO:0051412,GO:0001933,GO:0002039,GO:0004675,GO:0004709,GO:0004713,GO:0004714,GO:…	signal transducer activity|transmembrane signaling receptor activity|GPI-linked ephrin receptor activity|neurotrophin receptor activity|protein binding|positive regulation of cell proliferation|ATP binding|negative regulation of signal transduction|cytoplasm|positive regulation of gene expression|membrane|peptidyl-tyrosine phosphorylation|modulation by virus of host transcription|cell differentia…	rno04722,rno05230	Neurotrophin signaling pathway|Central carbon metabolism in cancer
circRNA_03525	Myh7	circMyh7	13.0841	0	26.1682	inf	inf	2.26453e-15	1.69024e-11	Up	0	0	0	0	0	0.208832	0.233567	0.26892	0.196859	0.354484	Chr15	-	33614301	33639904	25604	22630	sense-overlapping	XM_017599642.1	Chr15:33605769_33657761_-		GeneID:60391,Genbank:NM_021767.2,RGD:628659	neurexin 1	GO:0097105,GO:0097109,GO:0097112,GO:0099560,GO:0097114,GO:1900020,GO:1903078,GO:0097116,GO:1905520,GO:2000310,GO:2000311,GO:2000463,GO:0005730,GO:0005783,GO:0005886,GO:0007416,GO:0006904,GO:0007612,GO:0007157,GO:0007623,GO:0009986,GO:0030534,GO:0031175,GO:0031965,GO:0010628,GO:0031982,GO:0032991,GO:0001525,GO:0043025,GO:0033130,GO:0004888,GO:0044295,GO:0033138,GO:0005102,GO:0005105,GO:0045184,GO:…	presynaptic membrane assembly|neuroligin family protein binding|gamma-aminobutyric acid receptor clustering|synaptic membrane adhesion|NMDA glutamate receptor clustering|positive regulation of protein kinase C activity|positive regulation of protein localization to plasma membrane|gephyrin clustering involved in postsynaptic density assembly|positive regulation of presynaptic active zone assembly…	rno04514	Cell adhesion molecules (CAMs)
circRNA_03526	Myh7	circMyh7	15.3046	0	30.6092	inf	inf	7.87798e-10	2.94006e-06	Up	0	0	0	0	0	0.336452	0.331911	0.303996	0.428457	0	Chr15	-	33616829	33642831	26003	20738	sense-overlapping	XM_017599642.1	Chr15:33605769_33657761_-		GeneID:60391,Genbank:NM_021767.2,RGD:628659	neurexin 1	GO:0097105,GO:0097109,GO:0097112,GO:0099560,GO:0097114,GO:1900020,GO:1903078,GO:0097116,GO:1905520,GO:2000310,GO:2000311,GO:2000463,GO:0005730,GO:0005783,GO:0005886,GO:0007416,GO:0006904,GO:0007612,GO:0007157,GO:0007623,GO:0009986,GO:0030534,GO:0031175,GO:0031965,GO:0010628,GO:0031982,GO:0032991,GO:0001525,GO:0043025,GO:0033130,GO:0004888,GO:0044295,GO:0033138,GO:0005102,GO:0005105,GO:0045184,GO:…	presynaptic membrane assembly|neuroligin family protein binding|gamma-aminobutyric acid receptor clustering|synaptic membrane adhesion|NMDA glutamate receptor clustering|positive regulation of protein kinase C activity|positive regulation of protein localization to plasma membrane|gephyrin clustering involved in postsynaptic density assembly|positive regulation of presynaptic active zone assembly…	rno04514	Cell adhesion molecules (CAMs)
circRNA_01585	Myh4	circMyh4	2.11729	0	4.23458	inf	inf	0.0443128	0.975687	Up	0	0	0	0	0	0	0	0	0.0578996	0.161129	Chr10	+	53752210	53791911	39702	28776	sense-overlapping	NM_019325.1	Chr10:53778456_53801605_+		GeneID:60391,Genbank:NM_021767.2,RGD:628659	neurexin 1	GO:0097105,GO:0097109,GO:0097112,GO:0099560,GO:0097114,GO:1900020,GO:1903078,GO:0097116,GO:1905520,GO:2000310,GO:2000311,GO:2000463,GO:0005730,GO:0005783,GO:0005886,GO:0007416,GO:0006904,GO:0007612,GO:0007157,GO:0007623,GO:0009986,GO:0030534,GO:0031175,GO:0031965,GO:0010628,GO:0031982,GO:0032991,GO:0001525,GO:0043025,GO:0033130,GO:0004888,GO:0044295,GO:0033138,GO:0005102,GO:0005105,GO:0045184,GO:…	presynaptic membrane assembly|neuroligin family protein binding|gamma-aminobutyric acid receptor clustering|synaptic membrane adhesion|NMDA glutamate receptor clustering|positive regulation of protein kinase C activity|positive regulation of protein localization to plasma membrane|gephyrin clustering involved in postsynaptic density assembly|positive regulation of presynaptic active zone assembly…	rno04514	Cell adhesion molecules (CAMs)
circRNA_01581	Myh2	circMyh2	2.30236	0	4.60472	inf	inf	0.0376406	0.975687	Up	0	0	0	0	0	0.0696108	0	0	0	0.171871	Chr10	+	53717036	53744268	27233	11374	sense-overlapping	NM_001135157.1	Chr10:53711895_53738164_+		GeneID:81808,Genbank:NM_031130.1,RGD:621682	nuclear receptor subfamily 2, group F, member 1	GO:0010977,GO:0001764,GO:0021796,GO:0003700,GO:0030522,GO:0003707,GO:0004879,GO:0005634,GO:0005654,GO:0030900,GO:0005829,GO:0043401,GO:0043565,GO:0006351,GO:0044323,GO:0007399,GO:0000122,GO:0045944,GO:0008270,GO:0000978,GO:1903800,GO:0010468,GO:0001078	negative regulation of neuron projection development|neuron migration|cerebral cortex regionalization|DNA binding transcription factor activity|intracellular receptor signaling pathway|steroid hormone receptor activity|nuclear receptor activity|nucleus|nucleoplasm|forebrain development|cytosol|steroid hormone mediated signaling pathway|sequence-specific DNA binding|transcription, DNA-templated|re…
circRNA_01582	Myh2	circMyh2	3.37096	0	6.74193	inf	inf	0.0477506	0.975687	Up	0	0	0	0	0	0.0696108	0	0	0	0.290032	Chr10	+	53717235	53782993	65759	49984	sense-overlapping	NM_001135157.1	Chr10:53711895_53738164_+		GeneID:288124,Genbank:NM_001105883.1,RGD:1309516	nectin cell adhesion molecule 3	GO:0098609,GO:0042803,GO:0005887,GO:1902414,GO:0005911,GO:0043296,GO:0005913,GO:0007155,GO:0007156,GO:0007157,GO:0044291,GO:0007286,GO:0046982,GO:0008037,GO:0050839,GO:0009566,GO:0002089,GO:0038023,GO:0005102,GO:0060042,GO:0042802,GO:0005886	cell-cell adhesion|protein homodimerization activity|integral component of plasma membrane|protein localization to cell junction|cell-cell junction|apical junction complex|cell-cell adherens junction|cell adhesion|homophilic cell adhesion via plasma membrane adhesion molecules|heterophilic cell-cell adhesion via plasma membrane cell adhesion molecules|cell-cell contact zone|spermatid development|…	rno04514,rno04520	Cell adhesion molecules (CAMs)|Adherens junction
circRNA_01583	Myh1	circMyh1	2.31532	0	4.63064	inf	inf	0.0251014	0.975687	Up	0	0	0	0	0	0.116018	0	0	0	0.118161	Chr10	+	53743132	53821218	78087	62199	sense-overlapping	NM_001135158.1	Chr10:53740841_53764610_+		GeneID:307189,Genbank:NM_001191694.1,RGD:1308315	nebulette	GO:0008092,GO:0030018,GO:0031005,GO:0046872,GO:0051015,GO:0071691,GO:0001725,GO:0005523	cytoskeletal protein binding|Z disc|filamin binding|metal ion binding|actin filament binding|cardiac muscle thin filament assembly|stress fiber|tropomyosin binding
circRNA_01584	Myh1	circMyh1	1.40052	0	2.80105	inf	inf	0.0419079	0.975687	Up	0	0	0	0	0	0.058009	0	0	0	0.0859355	Chr10	+	53751772	53791267	39496	30410	sense-overlapping	NM_001135158.1	Chr10:53740841_53764610_+		GeneID:288280,Genbank:NM_203409.1,RGD:1303131	neural cell adhesion molecule 2	GO:0007413,GO:0007608,GO:0016020,GO:0016021,GO:0016604,GO:0030424,GO:0042802,GO:0005886,GO:0007155	axonal fasciculation|sensory perception of smell|membrane|integral component of membrane|nuclear body|axon|identical protein binding|plasma membrane|cell adhesion	rno04514,rno05020	Cell adhesion molecules (CAMs)|Prion diseases
circRNA_01770	Med13	circMed13	1.3329	0	2.66581	inf	inf	0.0323517	0.975687	Up	0	0	0	0	0	0.0232036	0	0	0.0694795	0.0322258	Chr10	-	73731366	73741527	10162	1835	sense-overlapping	NM_001107035.1	Chr10:73702327_73787083_-		GeneID:266760,Genbank:NM_153630.1,RGD:628710	sodium leak channel, non-selective	GO:0071805,GO:0034765,GO:0005261,GO:0086010,GO:0035725,GO:0098655,GO:0005272,GO:0005575,GO:0005886,GO:0060075,GO:0006816,GO:0008150,GO:0070509,GO:0016021,GO:0070588,GO:0022840,GO:0003674,GO:0005244,GO:0034220,GO:0005245	potassium ion transmembrane transport|regulation of ion transmembrane transport|cation channel activity|membrane depolarization during action potential|sodium ion transmembrane transport|cation transmembrane transport|sodium channel activity|cellular_component|plasma membrane|regulation of resting membrane potential|calcium ion transport|biological_process|calcium ion import|integral component of…
circRNA_00416	LOC102551177	circLOC102551177	2.17413	0	4.34827	inf	inf	0.00198663	0.419577	Up	0	0	0	0	0	0.058009	0.036879	0.0467686	0.0231598	0.0429677	Chr1	-	116751337	116754636	3300	1630	sense-overlapping	XM_017590144.1	Chr1:116750678_116776982_-		GeneID:171296,Genbank:NM_134335.1,RGD:621395	myosin IXA	GO:0043547,GO:0005096,GO:0045198,GO:0005524,GO:0005575,GO:0005737,GO:0007018,GO:0008017,GO:0008150,GO:0016021,GO:0046872,GO:0016459,GO:0034329,GO:0003674,GO:0003777,GO:0035556,GO:0003779	positive regulation of GTPase activity|GTPase activator activity|establishment of epithelial cell apical/basal polarity|ATP binding|cellular_component|cytoplasm|microtubule-based movement|microtubule binding|biological_process|integral component of membrane|metal ion binding|myosin complex|cell junction assembly|molecular_function|microtubule motor activity|intracellular signal transduction|actin…
circRNA_05641	LOC100366044	circLOC100366044	2.36932	0	4.73864	inf	inf	0.000946478	0.321114	Up	0	0	0	0	0	0.0696108	0.036879	0.0233843	0.0347397	0.0644516	Chr2	-	120517204	120520196	2993	2358	sense-overlapping	XM_008760951.1	Chr2:120510608_120521804_-		GeneID:29557,Genbank:XM_017599642.1,RGD:62030	myosin, heavy chain 7, cardiac muscle, beta, transcript variant X1	GO:0003009,GO:0003777,GO:0005516,GO:0005524,GO:0005737,GO:0014898,GO:0005859,GO:0006936,GO:0016459,GO:0016887,GO:0030016,GO:0046034,GO:0030017,GO:0030018,GO:0046982,GO:0051015,GO:0055010,GO:0060048,GO:0000146,GO:1904385,GO:1905243,GO:0001725,GO:0002026,GO:0002027,GO:0006941,GO:0007018,GO:0007512,GO:0007568,GO:0008017,GO:0014728,GO:0030049,GO:0014883,GO:0030898,GO:0031449,GO:0032982,GO:0042803	skeletal muscle contraction|microtubule motor activity|calmodulin binding|ATP binding|cytoplasm|cardiac muscle hypertrophy in response to stress|muscle myosin complex|muscle contraction|myosin complex|ATPase activity|myofibril|ATP metabolic process|sarcomere|Z disc|protein heterodimerization activity|actin filament binding|ventricular cardiac muscle tissue morphogenesis|cardiac muscle contraction…	rno04022,rno04260,rno04261,rno05410,rno05414,rno05416	cGMP - PKG signaling pathway|Cardiac muscle contraction|Adrenergic signaling in cardiomyocytes|Hypertrophic cardiomyopathy (HCM)|Dilated cardiomyopathy (DCM)|Viral myocarditis
circRNA_05348	Iqgap2	circIqgap2	1.71998	0	3.43996	inf	inf	0.00934963	0.975687	Up	0	0	0	0	0	0.0464072	0.049172	0.0467686	0	0.0214839	Chr2	-	26252960	26280381	27422	1063	sense-overlapping	XM_017591174.1	Chr2:26161628_26309421_-		GeneID:29557,Genbank:XM_017599642.1,RGD:62030	myosin, heavy chain 7, cardiac muscle, beta, transcript variant X1	GO:0003009,GO:0003777,GO:0005516,GO:0005524,GO:0005737,GO:0014898,GO:0005859,GO:0006936,GO:0016459,GO:0016887,GO:0030016,GO:0046034,GO:0030017,GO:0030018,GO:0046982,GO:0051015,GO:0055010,GO:0060048,GO:0000146,GO:1904385,GO:1905243,GO:0001725,GO:0002026,GO:0002027,GO:0006941,GO:0007018,GO:0007512,GO:0007568,GO:0008017,GO:0014728,GO:0030049,GO:0014883,GO:0030898,GO:0031449,GO:0032982,GO:0042803	skeletal muscle contraction|microtubule motor activity|calmodulin binding|ATP binding|cytoplasm|cardiac muscle hypertrophy in response to stress|muscle myosin complex|muscle contraction|myosin complex|ATPase activity|myofibril|ATP metabolic process|sarcomere|Z disc|protein heterodimerization activity|actin filament binding|ventricular cardiac muscle tissue morphogenesis|cardiac muscle contraction…	rno04022,rno04260,rno04261,rno05410,rno05414,rno05416	cGMP - PKG signaling pathway|Cardiac muscle contraction|Adrenergic signaling in cardiomyocytes|Hypertrophic cardiomyopathy (HCM)|Dilated cardiomyopathy (DCM)|Viral myocarditis
circRNA_09545	Gnptab	circGnptab	2.05694	0	4.11388	inf	inf	0.00368351	0.572786	Up	0	0	0	0	0	0.0464072	0.036879	0.0467686	0.0578996	0	Chr7	+	28987514	28990116	2603	368	sense-overlapping	XM_017595197.1	Chr7:28956363_29014491_+		GeneID:360543,Genbank:NM_019325.1,RGD:3139	myosin heavy chain 4	GO:0061061,GO:0005516,GO:0005524,GO:0005575,GO:0006936,GO:0007018,GO:0008017,GO:0009629,GO:0014823,GO:0014850,GO:0030016,GO:0032982,GO:0003674,GO:0035994,GO:0003725,GO:0051015,GO:0003777	muscle structure development|calmodulin binding|ATP binding|cellular_component|muscle contraction|microtubule-based movement|microtubule binding|response to gravity|response to activity|response to muscle activity|myofibril|myosin filament|molecular_function|response to muscle stretch|double-stranded RNA binding|actin filament binding|microtubule motor activity	rno04530	Tight junction
circRNA_01498	Faxdc2	circFaxdc2	1.91238	0	3.82476	inf	inf	0.00563712	0.779176	Up	0	0	0	0	0	0.0812126	0	0.0467686	0.0463197	0	Chr10	-	43504523	43509133	4611	601	sense-overlapping	XM_017597634.1	Chr10:43500825_43526376_-		GeneID:691644,Genbank:NM_001135157.1,RGD:620354	myosin heavy chain 2	GO:0051015,GO:0005524,GO:0070252,GO:0005575,GO:0005794,GO:0005826,GO:0005911,GO:0006936,GO:0007018,GO:0008017,GO:0014823,GO:0030016,GO:0031034,GO:0001778,GO:0031672,GO:0003674,GO:0032991,GO:0003777	actin filament binding|ATP binding|actin-mediated cell contraction|cellular_component|Golgi apparatus|actomyosin contractile ring|cell-cell junction|muscle contraction|microtubule-based movement|microtubule binding|response to activity|myofibril|myosin filament assembly|plasma membrane repair|A band|molecular_function|protein-containing complex|microtubule motor activity	rno04530	Tight junction
circRNA_05690	Elf2	circElf2	2.05974	0	4.11949	inf	inf	0.00367045	0.572786	Up	0	0	0	0	0	0.058009	0.061465	0	0.0694795	0	Chr2	-	140311231	140324579	13349	1803	sense-overlapping	NM_001012181.2	Chr2:140310374_140334912_-		GeneID:691644,Genbank:NM_001135157.1,RGD:620354	myosin heavy chain 2	GO:0051015,GO:0005524,GO:0070252,GO:0005575,GO:0005794,GO:0005826,GO:0005911,GO:0006936,GO:0007018,GO:0008017,GO:0014823,GO:0030016,GO:0031034,GO:0001778,GO:0031672,GO:0003674,GO:0032991,GO:0003777	actin filament binding|ATP binding|actin-mediated cell contraction|cellular_component|Golgi apparatus|actomyosin contractile ring|cell-cell junction|muscle contraction|microtubule-based movement|microtubule binding|response to activity|myofibril|myosin filament assembly|plasma membrane repair|A band|molecular_function|protein-containing complex|microtubule motor activity	rno04530	Tight junction
circRNA_04260	Dtnbp1	circDtnbp1	1.80107	0	3.60215	inf	inf	0.00663906	0.854378	Up	0	0	0	0	0	0.0232036	0.049172	0.0350765	0.0231598	0.0429677	Chr17	+	20098292	20109613	11322	299	sense-overlapping	NM_001037664.1	Chr17:20090136_20182332_+		GeneID:287408,Genbank:NM_001135158.1,RGD:735061	myosin heavy chain 1	GO:0005859,GO:0006936,GO:0006941,GO:0007018,GO:0008017,GO:0014704,GO:0016887,GO:0031672,GO:0036464,GO:0051015,GO:0000146,GO:0003777,GO:0005524	muscle myosin complex|muscle contraction|striated muscle contraction|microtubule-based movement|microtubule binding|intercalated disc|ATPase activity|A band|cytoplasmic ribonucleoprotein granule|actin filament binding|microfilament motor activity|microtubule motor activity|ATP binding	rno04530	Tight junction
circRNA_04037	Dlc1	circDlc1	1.42516	0	2.85033	inf	inf	0.0282377	0.975687	Up	0	0	0	0	0	0.0232036	0	0.0350765	0.0694795	0	Chr16	+	58956807	58962366	5560	282	sense-overlapping	XM_017600236.1	Chr16:58776489_59247752_+		GeneID:287408,Genbank:NM_001135158.1,RGD:735061	myosin heavy chain 1	GO:0005859,GO:0006936,GO:0006941,GO:0007018,GO:0008017,GO:0014704,GO:0016887,GO:0031672,GO:0036464,GO:0051015,GO:0000146,GO:0003777,GO:0005524	muscle myosin complex|muscle contraction|striated muscle contraction|microtubule-based movement|microtubule binding|intercalated disc|ATPase activity|A band|cytoplasmic ribonucleoprotein granule|actin filament binding|microfilament motor activity|microtubule motor activity|ATP binding	rno04530	Tight junction
circRNA_10752	Ctnnb1	circCtnnb1	1.427	0	2.854	inf	inf	0.022601	0.975687	Up	0	0	0	0	0	0	0.036879	0.0233843	0.0347397	0.0429677	Chr8	+	129617811	129627374	9564	2406	sense-overlapping	XM_017595939.1	Chr8:129601511_129628378_+		GeneID:81522,Genbank:NM_030864.1,RGD:621283	5-methyltetrahydrofolate-homocysteine methyltransferase	GO:0046653,GO:0009086,GO:0005829,GO:0048678,GO:0009235,GO:0050667,GO:0006306,GO:0006479,GO:0006555,GO:0008168,GO:0008270,GO:0016597,GO:0008705,GO:0061431,GO:0031103,GO:0071732,GO:0031419,GO:0005542,GO:0042558,GO:0005575	tetrahydrofolate metabolic process|methionine biosynthetic process|cytosol|response to axon injury|cobalamin metabolic process|homocysteine metabolic process|DNA methylation|protein methylation|methionine metabolic process|methyltransferase activity|zinc ion binding|amino acid binding|methionine synthase activity|cellular response to methionine|axon regeneration|cellular response to nitric oxide|…	rno00270,rno00450,rno00670	Cysteine and methionine metabolism|Selenocompound metabolism|One carbon pool by folate
circRNA_02185	Cd200	circCd200	1.48396	0	2.96792	inf	inf	0.0207185	0.975687	Up	0	0	0	0	0	0.0232036	0.061465	0	0.0347397	0.0214839	Chr11	+	60383243	60388137	4895	744	sense-overlapping	XM_017597873.1	Chr11:60371617_60398450_+		GeneID:306490,Genbank:XM_006253195.3,RGD:1306608	myotubularin related protein 7, transcript variant X3	GO:0016020,GO:0016312,GO:0035335,GO:0046855,GO:0046856,GO:0052866,GO:0004725,GO:0005737,GO:0005829	membrane|inositol bisphosphate phosphatase activity|peptidyl-tyrosine dephosphorylation|inositol phosphate dephosphorylation|phosphatidylinositol dephosphorylation|phosphatidylinositol phosphate phosphatase activity|protein tyrosine phosphatase activity|cytoplasm|cytosol	rno00562,rno04070	Inositol phosphate metabolism|Phosphatidylinositol signaling system
circRNA_01312	Bfar	circBfar	1.52044	0	3.04088	inf	inf	0.0236972	0.975687	Up	0	0	0	0	0	0.0812126	0	0.0350765	0.0231598	0	Chr10	+	1491891	1493208	1318	377	sense-overlapping	NM_001013125.1	Chr10:1464783_1497653_+		GeneID:304074,Genbank:XM_006248060.2,RGD:1307924	MORC family CW-type zinc finger 3, transcript variant X1	GO:0007569,GO:0008270,GO:0009791,GO:0016605,GO:0018105,GO:0048147,GO:0050821,GO:0051457,GO:0005634,GO:0005654,GO:0006468	cell aging|zinc ion binding|post-embryonic development|PML body|peptidyl-serine phosphorylation|negative regulation of fibroblast proliferation|protein stabilization|maintenance of protein location in nucleus|nucleus|nucleoplasm|protein phosphorylation
circRNA_08032	Atp6v1h	circAtp6v1h	1.26476	0	2.52952	inf	inf	0.0443677	0.975687	Up	0	0	0	0	0	0.058009	0.024586	0.0350765	0	0	Chr5	-	14282912	14297862	14951	521	sense-overlapping	XM_008763524.1	Chr5:14262352_14355291_-		GeneID:681849,Genbank:XM_017596095.1,RGD:1590513	muscular LMNA-interacting protein, transcript variant X7	GO:0005521,GO:0005634,GO:0005635,GO:0010614,GO:0016605,GO:0031981,GO:0042383,GO:0045944,GO:1903243,GO:0000122,GO:0001191	lamin binding|nucleus|nuclear envelope|negative regulation of cardiac muscle hypertrophy|PML body|nuclear lumen|sarcolemma|positive regulation of transcription by RNA polymerase II|negative regulation of cardiac muscle hypertrophy in response to stress|negative regulation of transcription by RNA polymerase II|transcriptional repressor activity, RNA polymerase II transcription factor binding
circRNA_07177	Arfgef2	circArfgef2	2.01323	0	4.02646	inf	inf	0.00309219	0.512891	Up	0	0	0	0	0	0	0.036879	0.0350765	0.0578996	0.0644516	Chr3	+	163592872	163595055	2184	583	sense-overlapping	XM_006235640.3	Chr3:163570435_163656612_+		GeneID:303403,Genbank:NM_001107035.1,RGD:1304829	mediator complex subunit 13	GO:0045893,GO:0003712,GO:0045944,GO:0003713,GO:0046966,GO:0005634,GO:0006357,GO:0006367,GO:0008150,GO:0070328,GO:0016592,GO:1904168,GO:0030518,GO:0030521,GO:0001104,GO:0038023,GO:0042632,GO:0003674	positive regulation of transcription, DNA-templated|transcription cofactor activity|positive regulation of transcription by RNA polymerase II|transcription coactivator activity|thyroid hormone receptor binding|nucleus|regulation of transcription by RNA polymerase II|transcription initiation from RNA polymerase II promoter|biological_process|triglyceride homeostasis|mediator complex|negative regul…	rno04919	Thyroid hormone signaling pathway
circRNA_01348	Anks3	circAnks3	1.19909	0	2.39819	inf	inf	0.0488991	0.975687	Up	0	0	0	0	0	0	0	0.0467686	0.0347397	0.0322258	Chr10	+	10811936	10814828	2893	493	sense-overlapping	XM_006245788.1	Chr10:10808780_10829507_+		GeneID:309928,Genbank:XM_017591151.1,RGD:1305199	multiple C2 and transmembrane domain containing 1, transcript variant X1	GO:0005544,GO:0005783,GO:0005789,GO:0016021,GO:0030054,GO:0030336,GO:0030672,GO:0045806,GO:0046928,GO:0048168,GO:0005509,GO:0055037,GO:1902883,GO:0005543	calcium-dependent phospholipid binding|endoplasmic reticulum|endoplasmic reticulum membrane|integral component of membrane|cell junction|negative regulation of cell migration|synaptic vesicle membrane|negative regulation of endocytosis|regulation of neurotransmitter secretion|regulation of neuronal synaptic plasticity|calcium ion binding|recycling endosome|negative regulation of response to oxida…
circRNA_08191	Akap2	circAkap2	2.25044	0	4.50089	inf	inf	0.0285657	0.975687	Up	0	0	0	0	0	0	0	0.116922	0	0.107419	Chr5	+	74954384	74956829	2446	2446	exonic	XM_006238186.3	Chr5:74874245_74985789_+		GeneID:102551177,Genbank:XM_017590144.1,RGD:7660362	uncharacterized LOC102551177, transcript variant X1
circRNA_10217	Acat1	circAcat1	1.94321	0	3.88642	inf	inf	0.0458703	0.975687	Up	0	0	0	0	0	0	0	0.105229	0.0694795	0	Chr8	-	58182482	58182849	368	197	sense-overlapping	NM_017075.2	Chr8:58166990_58195884_-		GeneID:102546968,Genbank:XM_017601833.1,RGD:7631662	RT1 class I histocompatibility antigen, AA alpha chain-like
circRNA_00922		circRNA_00922	2.33263	0	4.66526	inf	inf	0.00192969	0.419577	Up	0	0	0	0	0	0	0.073758	0.070153	0.0694795	0	Chr1	-	215934081	215939788	5708	5708	intronic				GeneID:100366044,Genbank:XM_008760951.1,RGD:2324412	rCG41429-like, transcript variant X1
circRNA_05741		circRNA_05741	1.40957	0	2.81914	inf	inf	0.0288788	0.975687	Up	0	0	0	0	0	0.0348054	0	0.0584608	0.0347397	0	Chr2	-	157066595	157070680	4086	4086	intergenic				GeneID:84429,Genbank:XM_017595136.1,RGD:621451	potassium two pore domain channel subfamily K member 9, transcript variant X1	GO:0008021,GO:0022841,GO:0030322,GO:0034765,GO:0042803,GO:0046982,GO:0071804,GO:0071805,GO:0005249,GO:0005886,GO:0005887	synaptic vesicle|potassium ion leak channel activity|stabilization of membrane potential|regulation of ion transmembrane transport|protein homodimerization activity|protein heterodimerization activity|cellular potassium ion transport|potassium ion transmembrane transport|voltage-gated potassium channel activity|plasma membrane|integral component of plasma membrane	rno04925	Aldosterone synthesis and secretion
circRNA_11036	Orc2	circOrc2	2.02068	0.265959	3.7754	14.1954	3.82735	0.0301488	0.975687	Up	0	0	0	0	0.0209985	0.0348054	0.061465	0.0350765	0	0.0537097	Chr9	-	65361368	65364133	2766	209	sense-overlapping	XM_017596359.1	Chr9:65350630_65380974_-		GeneID:65272,Genbank:XM_008764847.2,RGD:619732	potassium two pore domain channel subfamily K member 10, transcript variant X2	GO:0005887,GO:0007613,GO:0022841,GO:0030322,GO:0034765,GO:0071805,GO:0005244,GO:0005267,GO:0005886	integral component of plasma membrane|memory|potassium ion leak channel activity|stabilization of membrane potential|regulation of ion transmembrane transport|potassium ion transmembrane transport|voltage-gated ion channel activity|potassium channel activity|plasma membrane	rno04971	Gastric acid secretion
circRNA_00038	Utrn	circUtrn	3.09052	0.499088	5.68196	11.3847	3.50902	0.0060271	0.809037	Up	0.0322976	0	0	0	0	0.104416	0	0.070153	0.0578996	0.0322258	Chr1	-	6810305	6819230	8926	670	sense-overlapping	XM_017588826.1	Chr1:6451809_6832770_-		GeneID:65198,Genbank:XM_006250491.3,RGD:68398	potassium voltage-gated channel subfamily H member 1, transcript variant X2	GO:0005516,GO:0005622,GO:0005637,GO:0005886,GO:0005887,GO:0030673,GO:0031901,GO:0008076,GO:0034220,GO:0034705,GO:0034765,GO:0042127,GO:0048471,GO:0071277,GO:0042391,GO:0042734,GO:0071805,GO:0000155,GO:0000160,GO:0071889,GO:0001964,GO:1902936,GO:0005249,GO:0005251,GO:0005515,GO:0009986,GO:0014069,GO:0019901,GO:0023014,GO:0030054,GO:0030424,GO:0042802,GO:0030425,GO:0043025,GO:0030551,GO:0043204,GO:…	calmodulin binding|intracellular|nuclear inner membrane|plasma membrane|integral component of plasma membrane|axolemma|early endosome membrane|voltage-gated potassium channel complex|ion transmembrane transport|potassium channel complex|regulation of ion transmembrane transport|regulation of cell proliferation|perinuclear region of cytoplasm|cellular response to calcium ion|regulation of membrane…
circRNA_00788		circRNA_00788	3.09798	0.531918	5.66405	10.6483	3.41256	0.0111746	0.975687	Up	0	0	0	0	0.0419969	0.058009	0.061465	0.0350765	0.0694795	0.0429677	Chr1	-	194922013	194934956	12944	12944	intergenic				GeneID:367289,Genbank:XM_006245112.3,RGD:1590799	KAT8 regulatory NSL complex subunit 1-like, transcript variant X3	GO:0043995,GO:0043996,GO:0044545,GO:0046972,GO:0000123,GO:0001047,GO:0035035	histone acetyltransferase activity (H4-K5 specific)|histone acetyltransferase activity (H4-K8 specific)|NSL complex|histone acetyltransferase activity (H4-K16 specific)|histone acetyltransferase complex|core promoter binding|histone acetyltransferase binding
circRNA_10847	Runx2	circRunx2	4.97953	1.00565	8.95341	8.90315	3.15432	0.000554082	0.318129	Up	0.0322976	0	0	0.0302039	0	0.058009	0.036879	0.0935373	0.0694795	0.182613	Chr9	+	18653895	18660843	6949	262	sense-overlapping	XM_006244550.3	Chr9:18564743_18773083_+		GeneID:100360623,Genbank:XM_017591174.1,RGD:2321734	IQ motif containing GTPase activating protein 2, transcript variant X2	GO:0071933,GO:0005874,GO:0005902,GO:0009986,GO:0017048,GO:0030027,GO:0030175,GO:0031941,GO:0034314,GO:0043087,GO:0048365,GO:0051015,GO:0005516,GO:0070382,GO:0005547,GO:0070493,GO:0005737	Arp2/3 complex binding|microtubule|microvillus|cell surface|Rho GTPase binding|lamellipodium|filopodium|filamentous actin|Arp2/3 complex-mediated actin nucleation|regulation of GTPase activity|Rac GTPase binding|actin filament binding|calmodulin binding|exocytic vesicle|phosphatidylinositol-3,4,5-trisphosphate binding|thrombin-activated receptor signaling pathway|cytoplasm	rno04810	Regulation of actin cytoskeleton
circRNA_02181	Nectin3	circNectin3	2.52836	0.531918	4.52479	8.50656	3.08858	0.0419743	0.975687	Up	0	0	0	0	0.0419969	0.0348054	0.0860509	0	0.0694795	0.0214839	Chr11	-	57937853	57965693	27841	1133	sense-overlapping	NM_001105883.1	Chr11:57897879_57993548_-		GeneID:298439,Genbank:XM_006238640.3,RGD:1306299	intracisternal A particle-promoted polypeptide, transcript variant X2	GO:0016567,GO:0031463,GO:0003779,GO:0004842	protein ubiquitination|Cul3-RING ubiquitin ligase complex|actin binding|ubiquitin-protein transferase activity
circRNA_01745	Dhrs11	circDhrs11	3.40185	0.785146	6.01855	7.66551	2.93838	0.0193973	0.975687	Up	0	0	0.0301071	0	0.0209985	0.0928144	0	0.0233843	0.0347397	0.150387	Chr10	+	72147777	72148017	241	241	antisense	NM_001014119.2	Chr10:72144042_72153375_-		GeneID:310056,Genbank:XM_017591366.1,RGD:1311133	importin 11, transcript variant X1	GO:0005829,GO:0006606,GO:0006610,GO:0008565,GO:0001650,GO:0005634,GO:0005635	cytosol|protein import into nucleus|ribosomal protein import into nucleus|protein transporter activity|fibrillar center|nucleus|nuclear envelope
circRNA_08805	Srbd1	circSrbd1	2.52098	0.675409	4.36655	6.46504	2.69266	0.0421324	0.975687	Up	0	0	0	0.0402718	0	0.0696108	0.036879	0	0.0578996	0.0429677	Chr6	-	9405093	9455479	50387	1853	sense-overlapping	XM_006239708.2	Chr6:9266559_9459130_-		GeneID:680115,Genbank:XM_006254292.3,RGD:1595507	3-hydroxyacyl-CoA dehydratase 1, transcript variant X1	GO:0071529,GO:0014902,GO:0080023,GO:0018812,GO:0102158,GO:0019899,GO:0030148,GO:0030176,GO:0102343,GO:0030497,GO:0102344,GO:0102345,GO:0034622,GO:2000045,GO:0042761,GO:0005783,GO:0010389,GO:0046848,GO:0010811	cementum mineralization|myotube differentiation|3R-hydroxyacyl-CoA dehydratase activity|3-hydroxyacyl-CoA dehydratase activity|very-long-chain 3-hydroxyacyl-CoA dehydratase activity|enzyme binding|sphingolipid biosynthetic process|integral component of endoplasmic reticulum membrane|3-hydroxy-arachidoyl-CoA dehydratase activity|fatty acid elongation|3-hydroxy-behenoyl-CoA dehydratase activity|3-h…	rno00062,rno01040	Fatty acid elongation|Biosynthesis of unsaturated fatty acids
circRNA_08091	Fbxl4	circFbxl4	2.75119	0.741774	4.7606	6.41786	2.68209	0.0389508	0.975687	Up	0	0.0508897	0	0	0	0.0928144	0.024586	0.0584608	0	0.0537097	Chr5	+	36566782	36596726	29945	1497	sense-overlapping	XM_017593344.1	Chr5:36555061_36628920_+		GeneID:66012,Genbank:NM_023956.1,RGD:621655	guanylate cyclase 1 soluble subunit alpha 2	GO:0046982,GO:0004383,GO:0005515,GO:0005525,GO:0005829,GO:0005886,GO:0006182,GO:0007165,GO:0008074,GO:0009190,GO:0020037,GO:0004016,GO:0030828,GO:0035556	protein heterodimerization activity|guanylate cyclase activity|protein binding|GTP binding|cytosol|plasma membrane|cGMP biosynthetic process|signal transduction|guanylate cyclase complex, soluble|cyclic nucleotide biosynthetic process|heme binding|adenylate cyclase activity|positive regulation of cGMP biosynthetic process|intracellular signal transduction	rno00230,rno04022,rno04540,rno04611,rno04921,rno04924,rno04270,rno04970,rno04730,rno04713	Purine metabolism|cGMP - PKG signaling pathway|Gap junction|Platelet activation|Oxytocin signaling pathway|Renin secretion|Vascular smooth muscle contraction|Salivary secretion|Long-term depression|Circadian entrainment
circRNA_06184	LOC102546968	circLOC102546968	17.8461	4.93004	30.7622	6.23975	2.64149	0.0185915	0.975687	Up	0.086127	0.0407118	0.0200714	0	0.209985	0.568488	0.393376	0.374149	0.0926393	0	Chr20	+	5347661	5414567	66907	64962	sense-overlapping	XM_017601833.1	Chr20:5347275_5350135_+		GeneID:54257,Genbank:NM_019309.2,RGD:2733	glutamate ionotropic receptor kainate type subunit 2	GO:0006874,GO:0006886,GO:0007268,GO:0008066,GO:0008328,GO:0032839,GO:0014069,GO:0032983,GO:0015277,GO:0034220,GO:0035235,GO:0035249,GO:0045202,GO:0042391,GO:0045211,GO:0042734,GO:0046328,GO:0048169,GO:0048172,GO:0001662,GO:0050804,GO:0004970,GO:0050806,GO:0005234,GO:0005515,GO:0005887,GO:0016020,GO:0016021,GO:0019228,GO:0030054,GO:0030165,GO:0030424,GO:0042802,GO:0030425,GO:0031624,GO:0042803,GO:…	cellular calcium ion homeostasis|intracellular protein transport|chemical synaptic transmission|glutamate receptor activity|ionotropic glutamate receptor complex|dendrite cytoplasm|postsynaptic density|kainate selective glutamate receptor complex|kainate selective glutamate receptor activity|ion transmembrane transport|ionotropic glutamate receptor signaling pathway|synaptic transmission, glutama…	rno04080,rno04724	Neuroactive ligand-receptor interaction|Glutamatergic synapse
circRNA_03681	Zc3h13	circZc3h13	3.39558	0.939544	5.85162	6.22815	2.6388	0.0409683	0.975687	Up	0	0.0407118	0.0200714	0	0	0.0348054	0.147516	0.0233843	0.0231598	0.0537097	Chr15	+	57348405	57351717	3313	348	sense-overlapping	XM_017599689.1	Chr15:57340522_57404501_+		GeneID:362865,Genbank:XM_017595197.1,RGD:1564821	N-acetylglucosamine-1-phosphate transferase, alpha and beta subunits, transcript variant X2	GO:0005509,GO:0005794,GO:0007040,GO:0009306,GO:0016021,GO:0016256,GO:0033299,GO:0046835,GO:0000139,GO:0003976	calcium ion binding|Golgi apparatus|lysosome organization|protein secretion|integral component of membrane|N-glycan processing to lysosome|secretion of lysosomal enzymes|carbohydrate phosphorylation|Golgi membrane|UDP-N-acetylglucosamine-lysosomal-enzyme N-acetylglucosaminephosphotransferase activity	rno04142	Lysosome
circRNA_07446	Aass	circAass	4.33504	1.2716	7.39847	5.81821	2.54058	0.00904783	0.975687	Up	0.0322976	0	0	0.0302039	0.0209985	0.058009	0.0860509	0.0584608	0.0578996	0.0966774	Chr4	-	50180977	50200342	19366	1214	sense-overlapping	NM_001100963.1	Chr4:50152005_50208935_-		GeneID:303407,Genbank:NM_001044238.1,RGD:1311813	glycerophosphodiester phosphodiesterase domain containing 1	GO:0006644,GO:0008081,GO:0016020,GO:0016021,GO:0046872,GO:0047391,GO:0048471,GO:0004622,GO:0070291,GO:0006629	phospholipid metabolic process|phosphoric diester hydrolase activity|membrane|integral component of membrane|metal ion binding|alkylglycerophosphoethanolamine phosphodiesterase activity|perinuclear region of cytoplasm|lysophospholipase activity|N-acylethanolamine metabolic process|lipid metabolic process	rno00565	Ether lipid metabolism
circRNA_05276	Nr2f1	circNr2f1	6.76292	2.14285	11.383	5.31209	2.40928	0.00192138	0.419577	Up	0.0430635	0	0.0702499	0	0.0209985	0.104416	0.135223	0.0818451	0.104219	0.118161	Chr2	-	5570780	5576549	5770	716	sense-overlapping	NM_031130.1	Chr2:5569954_5579894_-		GeneID:361388,Genbank:NM_001108444.1,RGD:1311085	GRB2-associated binding protein 1	GO:0038089,GO:0005515,GO:0043410,GO:0005737,GO:0045766,GO:0006979,GO:0007165,GO:0007173,GO:0007257,GO:0007507,GO:0048008,GO:0008544,GO:0060711,GO:0030334,GO:0070102,GO:0031532,GO:0090668,GO:0035728,GO:0000187,GO:0035924,GO:0001525,GO:0038084,GO:0004871	positive regulation of cell migration by vascular endothelial growth factor signaling pathway|protein binding|positive regulation of MAPK cascade|cytoplasm|positive regulation of angiogenesis|response to oxidative stress|signal transduction|epidermal growth factor receptor signaling pathway|activation of JUN kinase activity|heart development|platelet-derived growth factor receptor signaling pathw…	rno04014,rno04012,rno04072,rno04722,rno05205,rno05225,rno05226,rno05211,rno05100,rno01521	Ras signaling pathway|ErbB signaling pathway|Phospholipase D signaling pathway|Neurotrophin signaling pathway|Proteoglycans in cancer|Hepatocellular carcinoma|Gastric cancer|Renal cell carcinoma|Bacterial invasion of epithelial cells|EGFR tyrosine kinase inhibitor resistance
circRNA_10318	Uaca	circUaca	3.40415	1.09777	5.71052	5.20191	2.37904	0.0306506	0.975687	Up	0.0538294	0	0	0	0.0209985	0	0.036879	0.070153	0.0810594	0.0859355	Chr8	+	65745192	65754110	8919	467	sense-overlapping	XM_006243205.3	Chr8:65686586_65774940_+		GeneID:298141,Genbank:NM_001106662.1,RGD:1304802	FERM domain containing 3	GO:0031032,GO:0005200,GO:0005856,GO:0016021	actomyosin structure organization|structural constituent of cytoskeleton|cytoskeleton|integral component of membrane
circRNA_06241	Fam13c	circFam13c	8.87734	2.87049	14.8842	5.18525	2.37441	0.00850106	0.947044	Up	0	0	0	0.171155	0	0.162425	0.147516	0.210459	0.162119	0	Chr20	-	19306226	19398970	92745	55303	sense-overlapping	XM_008772940.2	Chr20:19358869_19470212_-		GeneID:298141,Genbank:NM_001106662.1,RGD:1304802	FERM domain containing 3	GO:0031032,GO:0005200,GO:0005856,GO:0016021	actomyosin structure organization|structural constituent of cytoskeleton|cytoskeleton|integral component of membrane
circRNA_07952	Tmtc1	circTmtc1	3.85325	1.45664	6.24987	4.29061	2.10118	0.0366541	0.975687	Up	0.0430635	0.0305338	0.0200714	0	0	0.0812126	0.0860509	0.070153	0	0.0644516	Chr4	-	182811463	182817396	5934	455	sense-overlapping	XM_342788.7	Chr4:182620132_182845620_-		GeneID:313554,Genbank:NM_001107971.3,RGD:1311770	forkhead box J3	GO:0030154,GO:0043565,GO:0045944,GO:0000981,GO:0005634,GO:0009653	cell differentiation|sequence-specific DNA binding|positive regulation of transcription by RNA polymerase II|RNA polymerase II transcription factor activity, sequence-specific DNA binding|nucleus|anatomical structure morphogenesis
circRNA_10597	Spsb4	circSpsb4	6.72823	2.57316	10.8833	4.22954	2.0805	0.0133016	0.975687	Up	0	0.0407118	0.0602142	0.0402718	0.0209985	0.0464072	0.196688	0.0584608	0.0347397	0.204097	Chr8	-	104891672	104892518	847	847	exonic	NM_001106849.2	Chr8:104840939_104912959_-		GeneID:85309,Genbank:NM_057185.2,RGD:70963	folate hydrolase 1	GO:0016805,GO:0005886,GO:0035609,GO:0005887,GO:0006508,GO:0006760,GO:0043065,GO:0046872,GO:0008233,GO:1904492,GO:0009986,GO:0004180,GO:1904493,GO:0016021,GO:0004181	dipeptidase activity|plasma membrane|C-terminal protein deglutamylation|integral component of plasma membrane|proteolysis|folic acid-containing compound metabolic process|positive regulation of apoptotic process|metal ion binding|peptidase activity|Ac-Asp-Glu binding|cell surface|carboxypeptidase activity|tetrahydrofolyl-poly(glutamate) polymer binding|integral component of membrane|metallocarbox…	rno00250,rno04977	Alanine, aspartate and glutamate metabolism|Vitamin digestion and absorption
circRNA_11127	Kansl1l	circKansl1l	4.30634	1.69592	6.91676	4.07848	2.02803	0.0418175	0.975687	Up	0.0215318	0.0305338	0.0301071	0	0.0314977	0.0232036	0.110637	0.0584608	0.0810594	0.0537097	Chr9	-	73752937	73799430	46494	1787	sense-overlapping	XM_006245112.3	Chr9:73710959_73801615_-		GeneID:296512,Genbank:XM_017592339.1,RGD:1306349	formin 1, transcript variant X1	GO:0008017,GO:0010467,GO:0015630,GO:0017124,GO:0030838,GO:0035136,GO:0035137,GO:0048705,GO:0048813,GO:0051127,GO:0051894,GO:0001822,GO:0060173,GO:0005634,GO:0072092,GO:0005737	microtubule binding|gene expression|microtubule cytoskeleton|SH3 domain binding|positive regulation of actin filament polymerization|forelimb morphogenesis|hindlimb morphogenesis|skeletal system morphogenesis|dendrite morphogenesis|positive regulation of actin nucleation|positive regulation of focal adhesion assembly|kidney development|limb development|nucleus|ureteric bud invasion|cytoplasm
circRNA_00105	Slc18b1	circSlc18b1	3.80938	1.52088	6.09788	4.00945	2.00341	0.0489694	0.975687	Up	0	0.0203559	0.0401428	0	0.0419969	0.058009	0	0.0935373	0.0463197	0.0966774	Chr1	-	22735614	22738713	3100	318	sense-overlapping	XM_006227717.3	Chr1:22705980_22748567_-		GeneID:313101,Genbank:XM_017593344.1,RGD:1305724	F-box and leucine-rich repeat protein 4, transcript variant X4	GO:0016607,GO:0004842,GO:0005758,GO:0016567	nuclear speck|ubiquitin-protein transferase activity|mitochondrial intermembrane space|protein ubiquitination
circRNA_00458	Chsy1	circChsy1	7.91817	3.33727	12.4991	3.7453	1.90508	0.00762268	0.875319	Up	0	0.111957	0.0401428	0.0604077	0	0.162425	0.0860509	0.105229	0.104219	0.139645	Chr1	+	127025462	127025957	496	496	exonic	NM_001106268.1	Chr1:127010587_127071570_+		GeneID:691221,Genbank:XM_017597634.1,RGD:1586284	fatty acid hydroxylase domain containing 2	GO:0016020,GO:0016126,GO:0016491,GO:0000254,GO:0005789,GO:0006629	membrane|sterol biosynthetic process|oxidoreductase activity|C-4 methylsterol oxidase activity|endoplasmic reticulum membrane|lipid metabolic process
circRNA_04910	Sall3	circSall3	5.17354	2.25779	8.0893	3.58284	1.84111	0.0343527	0.975687	Up	0	0.0610676	0.0401428	0.0402718	0	0.0812126	0.135223	0.0467686	0.0578996	0.0644516	Chr18	-	77574852	77579940	5089	3494	sense-overlapping	XM_006254987.3	Chr18:77572200_77591709_-		GeneID:291320,Genbank:XM_017600495.1,RGD:1309605	family with sequence similarity 188, member A, transcript variant X1	GO:0031965,GO:0071108,GO:1990380,GO:0005654,GO:0016807	nuclear membrane|protein K48-linked deubiquitination|Lys48-specific deubiquitinase activity|nucleoplasm|cysteine-type carboxypeptidase activity
circRNA_10489	Mlip	circMlip	8.25134	3.81892	12.6838	3.32129	1.73175	0.010131	0.975687	Up	0.0968929	0	0.0702499	0.0503398	0.0209985	0.174027	0.147516	0.151998	0	0.139645	Chr8	-	84443616	84461546	17931	300	sense-overlapping	XM_017596095.1	Chr8:84409957_84535366_-		GeneID:294565,Genbank:XM_008772940.2,RGD:1310149	family with sequence similarity 13, member C, transcript variant X1
circRNA_04730	Prelid2	circPrelid2	5.39919	2.505	8.29338	3.31073	1.72715	0.0454126	0.975687	Up	0.0968929	0.0508897	0	0	0.0209985	0.139222	0	0.105229	0.0463197	0.107419	Chr18	-	36244090	36271261	27172	399	sense-overlapping	NM_001271333.1	Chr18:36198522_36285342_-		GeneID:680014,Genbank:XM_017601036.1,RGD:1596873	establishment of sister chromatid cohesion N-acetyltransferase 1, transcript variant X2	GO:0008080,GO:0008270,GO:0018394,GO:0034421,GO:0042802,GO:0061733,GO:0000785,GO:0006275,GO:0007062	N-acetyltransferase activity|zinc ion binding|peptidyl-lysine acetylation|post-translational protein acetylation|identical protein binding|peptide-lysine-N-acetyltransferase activity|chromatin|regulation of DNA replication|sister chromatid cohesion
circRNA_06679	Stk39	circStk39	7.5924	3.83558	11.3492	2.95894	1.56508	0.0333154	0.975687	Up	0.0538294	0.0407118	0.0501785	0.0604077	0.0419969	0.0928144	0.0983439	0.198767	0.0694795	0.0751935	Chr3	-	54509941	54519757	9817	461	sense-overlapping	XM_008761922.2	Chr3:54359449_54593415_-		GeneID:313633,Genbank:NM_001127319.1,RGD:1564232	Eph receptor B2	GO:0004714,GO:0004871,GO:0004888,GO:0005003,GO:0005005,GO:0005102,GO:0007611,GO:0005524,GO:0007612,GO:0005575,GO:0008046,GO:0005634,GO:0008150,GO:0009887,GO:0009968,GO:0010628,GO:0042472,GO:0016310,GO:0042802,GO:0018108,GO:0043005,GO:0021631,GO:0043025,GO:0043066,GO:0043235,GO:0043410,GO:0000902,GO:0060996,GO:0044877,GO:0001525,GO:0060997,GO:0001540,GO:0070373,GO:0046580,GO:0001655,GO:0070374,GO:…	transmembrane receptor protein tyrosine kinase activity|signal transducer activity|transmembrane signaling receptor activity|ephrin receptor activity|transmembrane-ephrin receptor activity|signaling receptor binding|learning or memory|ATP binding|learning|cellular_component|axon guidance receptor activity|nucleus|biological_process|animal organ morphogenesis|negative regulation of signal transduc…	rno04360	Axon guidance
circRNA_05050	Gab1	circGab1	8.75795	4.59854	12.9174	2.80902	1.49006	0.0341967	0.975687	Up	0.0753612	0	0.100357	0.0302039	0.0944931	0.058009	0.159809	0.140306	0.162119	0.0859355	Chr19	+	30869716	30870010	295	295	exonic	NM_001108444.1	Chr19:30794290_30903819_+		GeneID:444982,Genbank:XM_003750213.4,RGD:1303275	echinoderm microtubule associated protein like 5, transcript variant X3	GO:0015630,GO:0005737,GO:0005874,GO:0008017	microtubule cytoskeleton|cytoplasm|microtubule|microtubule binding
circRNA_01940	Cep112	circCep112	9.47273	5.5025	13.443	2.44306	1.28869	0.0485731	0.975687	Up	0.161488	0.0610676	0.0702499	0.0302039	0.0314977	0.0812126	0.24586	0.116922	0.0810594	0.118161	Chr10	+	96672236	96679543	7308	478	sense-overlapping	XM_017597147.1	Chr10:96660294_97146426_+		GeneID:361944,Genbank:NM_001012181.2,RGD:1310585	E74-like factor 2, transcript variant 2	GO:0005634,GO:0005654,GO:0005829,GO:0006357,GO:0016604,GO:0030154,GO:0043565,GO:0000981,GO:0045892,GO:0045893,GO:0003700	nucleus|nucleoplasm|cytosol|regulation of transcription by RNA polymerase II|nuclear body|cell differentiation|sequence-specific DNA binding|RNA polymerase II transcription factor activity, sequence-specific DNA binding|negative regulation of transcription, DNA-templated|positive regulation of transcription, DNA-templated|DNA binding transcription factor activity
circRNA_02099	Ttc3	circTtc3	13.6522	8.01991	19.2845	2.40457	1.26578	0.0208321	0.975687	Up	0.118425	0.0610676	0.120428	0.120815	0.0944931	0.185629	0.147516	0.0467686	0.243178	0.311516	Chr11	+	34611539	34614139	2601	1525	sense-overlapping	NM_001108315.1	Chr11:34598324_34739984_+		GeneID:361944,Genbank:NM_001033909.1,RGD:1310585	E74-like factor 2, transcript variant 1	GO:0005634,GO:0005654,GO:0005829,GO:0006357,GO:0016604,GO:0030154,GO:0043565,GO:0000981,GO:0045892,GO:0045893,GO:0003700	nucleus|nucleoplasm|cytosol|regulation of transcription by RNA polymerase II|nuclear body|cell differentiation|sequence-specific DNA binding|RNA polymerase II transcription factor activity, sequence-specific DNA binding|negative regulation of transcription, DNA-templated|positive regulation of transcription, DNA-templated|DNA binding transcription factor activity
circRNA_05357	Ankrd31	circAnkrd31	16.1895	9.64477	22.7342	2.35715	1.23705	0.0260777	0.975687	Up	0.204552	0	0.150535	0.120815	0.146989	0.104416	0.344204	0.187075	0.266338	0.171871	Chr2	+	27713879	27755789	41911	26201	sense-overlapping	XM_017591363.1	Chr2:27571129_27743668_+		GeneID:282824,Genbank:XM_006242616.3,RGD:628892	ELAV like neuron-specific RNA binding protein 3, transcript variant X2	GO:0017091	AU-rich element binding
circRNA_00970		circRNA_00970	43.8922	26.4966	61.2877	2.31304	1.20979	0.00704435	0.875319	Up	0.36604	0.386762	0.371321	0.34231	0.241482	0.556886	0.909681	0.467686	0.613735	0.333	Chr1	-	221158617	221158790	174	174	intergenic				GeneID:297481,Genbank:NM_001106612.1,RGD:1586185	eukaryotic translation initiation factor 4E family member 3	GO:0003743,GO:0005737,GO:0006413	translation initiation factor activity|cytoplasm|translational initiation
circRNA_09748	Stk3	circStk3	24.7868	16.0354	33.5382	2.09152	1.06455	0.0304046	0.975687	Up	0.086127	0.132313	0.21075	0.251699	0.388472	0.232036	0.282739	0.280612	0.382137	0.429677	Chr7	-	73834044	73848871	14828	346	sense-overlapping	XM_008765460.2	Chr7:73670149_73848873_-		GeneID:297481,Genbank:NM_001106612.1,RGD:1586185	eukaryotic translation initiation factor 4E family member 3	GO:0003743,GO:0005737,GO:0006413	translation initiation factor activity|cytoplasm|translational initiation
circRNA_09359	Unc79	circUnc79	52.7753	70.4211	35.1295	0.498849	-1.00333	0.0174002	0.975687	Down	0.818207	1.02797	0.802856	0.734961	1.3124	0.359656	0.258153	0.257228	0.393717	0.408194	Chr6	+	126864143	126894194	30052	735	sense-overlapping	XM_017594176.1	Chr6:126862061_127069026_+		GeneID:291433,Genbank:XM_017600877.1,RGD:1309111	dymeclin, transcript variant X1	GO:0060348,GO:0005737,GO:0005794,GO:0007030,GO:0008150,GO:0016020,GO:0003674,GO:0019899,GO:0005575	bone development|cytoplasm|Golgi apparatus|Golgi organization|biological_process|membrane|molecular_function|enzyme binding|cellular_component
circRNA_00780		circRNA_00780	99.2264	133.544	64.9083	0.486043	-1.04084	0.0422566	0.975687	Down	1.08735	2.01523	2.36842	1.07727	2.24684	1.18338	1.27847	0	0.555836	0	Chr1	-	194917622	194924798	7177	7177	intergenic				GeneID:641528,Genbank:NM_001037664.1,RGD:1590759	dystrobrevin binding protein 1	GO:0005789,GO:0005886,GO:0006996,GO:0007420,GO:0007596,GO:0008089,GO:0030424,GO:0030426,GO:0010008,GO:0010628,GO:0030496,GO:0030672,GO:0043197,GO:0031083,GO:0031175,GO:0043506,GO:0045211,GO:0048490,GO:0001934,GO:0048812,GO:0001956,GO:0048813,GO:0002092,GO:0005515,GO:0005634,GO:0005737,GO:0014059,GO:0014069,GO:0015630,GO:0016528,GO:0030054,GO:0031532,GO:0032091,GO:0033162,GO:0042383,GO:0042734,GO:…	endoplasmic reticulum membrane|plasma membrane|organelle organization|brain development|blood coagulation|anterograde axonal transport|axon|growth cone|endosome membrane|positive regulation of gene expression|midbody|synaptic vesicle membrane|dendritic spine|BLOC-1 complex|neuron projection development|regulation of JUN kinase activity|postsynaptic membrane|anterograde synaptic vesicle transport|…
circRNA_06876	Fmn1	circFmn1	21.0434	28.3721	13.7147	0.483386	-1.04875	0.037452	0.975687	Down	0.290679	0.325694	0.461642	0.261767	0.535461	0.19723	0.049172	0.140306	0.150539	0.107419	Chr3	+	104816866	104818862	1997	1997	exonic	XM_017592339.1	Chr3:104783093_105170761_+		GeneID:366608,Genbank:XM_008764654.2,RGD:1561724	dedicator of cytokinesis 4, transcript variant X1	GO:0048365,GO:0005730,GO:0060326,GO:0005794,GO:1904694,GO:0005829,GO:0005886,GO:0007264,GO:1904754,GO:0016020,GO:0030165,GO:0030971,GO:0032420,GO:0005085,GO:0032421,GO:0005096,GO:0043547	Rac GTPase binding|nucleolus|cell chemotaxis|Golgi apparatus|negative regulation of vascular smooth muscle contraction|cytosol|plasma membrane|small GTPase mediated signal transduction|positive regulation of vascular associated smooth muscle cell migration|membrane|PDZ domain binding|receptor tyrosine kinase binding|stereocilium|guanyl-nucleotide exchange factor activity|stereocilium bundle|GTPas…	rno04015	Rap1 signaling pathway
circRNA_11471	Zfx	circZfx	29.8559	40.9168	18.7949	0.459345	-1.12235	0.0176373	0.975687	Down	0.36604	0.773523	0.381356	0.594009	0.587957	0.208832	0.184395	0.16369	0.138959	0.204097	ChrX	-	63177769	63195572	17804	728	sense-overlapping	XM_006257032.3	ChrX:63158368_63204694_-		GeneID:366608,Genbank:XM_008764654.2,RGD:1561724	dedicator of cytokinesis 4, transcript variant X1	GO:0048365,GO:0005730,GO:0060326,GO:0005794,GO:1904694,GO:0005829,GO:0005886,GO:0007264,GO:1904754,GO:0016020,GO:0030165,GO:0030971,GO:0032420,GO:0005085,GO:0032421,GO:0005096,GO:0043547	Rac GTPase binding|nucleolus|cell chemotaxis|Golgi apparatus|negative regulation of vascular smooth muscle contraction|cytosol|plasma membrane|small GTPase mediated signal transduction|positive regulation of vascular associated smooth muscle cell migration|membrane|PDZ domain binding|receptor tyrosine kinase binding|stereocilium|guanyl-nucleotide exchange factor activity|stereocilium bundle|GTPas…	rno04015	Rap1 signaling pathway
circRNA_10096	Elavl3	circElavl3	29.4804	40.479	18.4818	0.456578	-1.13107	0.0157807	0.975687	Down	0.172254	0.569965	0.441571	0.583941	0.955431	0.174027	0.24586	0.151998	0.104219	0.214839	Chr8	-	23035955	23048640	12686	743	sense-overlapping	XM_006242616.3	Chr8:23029980_23063477_-		GeneID:315676,Genbank:XM_008766357.2,RGD:1586163	Dmx-like 2, transcript variant X1	GO:0043291,GO:0070072,GO:0007035,GO:0008021,GO:0017137	RAVE complex|vacuolar proton-transporting V-type ATPase complex assembly|vacuolar acidification|synaptic vesicle|Rab GTPase binding
circRNA_02405	Pan3	circPan3	15.1116	20.8034	9.41977	0.452801	-1.14305	0.0416222	0.975687	Down	0.193786	0.122135	0.160571	0.362446	0.566959	0.0696108	0.159809	0.0350765	0.115799	0.0644516	Chr12	-	9273125	9313769	40645	570	sense-overlapping	XM_006248844.3	Chr12:9214116_9331896_-		GeneID:58834,Genbank:XM_017600236.1,RGD:68416	DLC1 Rho GTPase activating protein, transcript variant X2	GO:0005737,GO:0005829,GO:0005884,GO:0005901,GO:0005925,GO:0008360,GO:0017166,GO:0006915,GO:0021575,GO:0030036,GO:0030336,GO:0042169,GO:0030864,GO:0043274,GO:0043547,GO:0030900,GO:0045121,GO:0048041,GO:0051497,GO:0001725,GO:0051895,GO:0001843,GO:0003007,GO:1900119,GO:0005096,GO:0005634,GO:0006919,GO:0007010,GO:0007165,GO:0007202,GO:0008285,GO:0032587,GO:0032869,GO:0008289,GO:0032956,GO:0035023,GO:…	cytoplasm|cytosol|actin filament|caveola|focal adhesion|regulation of cell shape|vinculin binding|apoptotic process|hindbrain morphogenesis|actin cytoskeleton organization|negative regulation of cell migration|SH2 domain binding|cortical actin cytoskeleton|phospholipase binding|positive regulation of GTPase activity|forebrain development|membrane raft|focal adhesion assembly|negative regulation o…
circRNA_11603	RGD1561327	circRGD1561327	346.036	481.05	211.021	0.438668	-1.1888	0.0341433	0.975687	Down	0	10.5749	7.13538	5.7488	8.48338	2.03031	2.44631	1.96428	1.52855	2.11616	ChrX	+	144328480	144330480	2001	2001	intronic	XM_017602412.1	ChrX:144257983_144447709_+		GeneID:360583,Genbank:NM_001014119.2,RGD:1307935	dehydrogenase/reductase 11	GO:0016491,GO:0055114,GO:0072555,GO:0072582,GO:0000253,GO:0004303,GO:0006694	oxidoreductase activity|oxidation-reduction process|17-beta-ketosteroid reductase activity|17-beta-hydroxysteroid dehydrogenase (NADP+) activity|3-keto sterol reductase activity|estradiol 17-beta-dehydrogenase activity|steroid biosynthetic process
circRNA_09583		circRNA_09583	32.6313	47.3672	17.8954	0.377801	-1.4043	0.00269622	0.479156	Down	0.592123	0.98726	0.72257	0.241631	0.577458	0.150823	0.24586	0.198767	0.0810594	0.182613	Chr7	-	32922004	32982696	60693	60693	intergenic				GeneID:289051,Genbank:XM_003751245.2,RGD:1308441	DENN domain containing 1B, transcript variant X1	GO:0043231,GO:0005829,GO:0043547,GO:0006897,GO:0050776,GO:0016607,GO:0017112,GO:0050852,GO:0017137,GO:1901981,GO:0032456,GO:0005622,GO:0035745	intracellular membrane-bounded organelle|cytosol|positive regulation of GTPase activity|endocytosis|regulation of immune response|nuclear speck|Rab guanyl-nucleotide exchange factor activity|T cell receptor signaling pathway|Rab GTPase binding|phosphatidylinositol phosphate binding|endocytic recycling|intracellular|T-helper 2 cell cytokine production
circRNA_10757	Snrk	circSnrk	51.4301	74.8366	28.0236	0.374463	-1.4171	0.00864061	0.948434	Down	0.495231	0.753167	0.521856	1.26856	2.04735	0.243638	0.307325	0.16369	0.312658	0.311516	Chr8	+	130762665	130768360	5696	865	sense-overlapping	XM_017595425.1	Chr8:130749814_130805225_+		GeneID:353498,Genbank:NM_181824.1,RGD:727886	cytochrome P450, family 11, subfamily b, polypeptide 3	GO:0006700,GO:0006704,GO:0008202,GO:0008203,GO:0016705,GO:0043434,GO:0016709,GO:0044281,GO:0020037,GO:0044550,GO:0047783,GO:0055075,GO:0055078,GO:0055114,GO:0071375,GO:0002017,GO:0004497,GO:0004507,GO:0005506,GO:0005739,GO:0005743,GO:0030325,GO:0032342,GO:0032870,GO:0034650,GO:0034651,GO:1900560,GO:1900563,GO:0035865,GO:0043231	C21-steroid hormone biosynthetic process|glucocorticoid biosynthetic process|steroid metabolic process|cholesterol metabolic process|oxidoreductase activity, acting on paired donors, with incorporation or reduction of molecular oxygen|response to peptide hormone|oxidoreductase activity, acting on paired donors, with incorporation or reduction of molecular oxygen, NAD(P)H as one donor, and incorpo…	rno00140,rno04927,rno04934	Steroid hormone biosynthesis|Cortisol synthesis and secretion|Cushing's syndrome
circRNA_08711	Rere	circRere	16.3306	24.0137	8.64758	0.360111	-1.47349	0.00606995	0.809037	Down	0.226083	0.386762	0.100357	0.332242	0.598456	0.104416	0.12293	0.070153	0.0578996	0.0537097	Chr5	+	167516581	167558250	41670	582	sense-overlapping	XM_006239438.3	Chr5:167330966_167664506_+		GeneID:84353,Genbank:XM_017595939.1,RGD:70487	catenin beta 1, transcript variant X3	GO:0005886,GO:0005911,GO:0002053,GO:2000144,GO:0005912,GO:0002089,GO:0090279,GO:0005913,GO:2001234,GO:0003266,GO:0097718,GO:0005916,GO:0003338,GO:0098609,GO:0019903,GO:0005923,GO:0003340,GO:0009948,GO:0021819,GO:0009950,GO:0022009,GO:1901215,GO:0009953,GO:0022405,GO:0009954,GO:0030018,GO:0000122,GO:0009987,GO:0030027,GO:0010468,GO:0000578,GO:0010628,GO:0000904,GO:0000922,GO:0001085,GO:0045177,GO:…	plasma membrane|cell-cell junction|positive regulation of mesenchymal cell proliferation|positive regulation of DNA-templated transcription, initiation|adherens junction|lens morphogenesis in camera-type eye|regulation of calcium ion import|cell-cell adherens junction|negative regulation of apoptotic signaling pathway|regulation of secondary heart field cardioblast proliferation|disordered domain…	rno04015,rno04310,rno04390,rno04510,rno04520,rno04550,rno04670,rno04919,rno04916,rno05200,rno05205,rno05210,rno05225,rno05226,rno05216,rno05217,rno05215,rno05213,rno05224,rno05418,rno05412,rno04934,rno05100,rno05166,rno05167,rno05165	Rap1 signaling pathway|Wnt signaling pathway|Hippo signaling pathway|Focal adhesion|Adherens junction|Signaling pathways regulating pluripotency of stem cells|Leukocyte transendothelial migration|Thyroid hormone signaling pathway|Melanogenesis|Pathways in cancer|Proteoglycans in cancer|Colorectal cancer|Hepatocellular carcinoma|Gastric cancer|Thyroid cancer|Basal cell carcinoma|Prostate cancer|En…
circRNA_10040	Gucy1a2	circGucy1a2	19.6672	28.947	10.3873	0.358838	-1.4786	0.00518418	0.730088	Down	0.301445	0.305338	0.240857	0.483262	0.598456	0.0812126	0.12293	0.0467686	0.127379	0.118161	Chr8	+	508994	509712	719	719	exonic	NM_023956.1	Chr8:408001_899851_+		GeneID:83842,Genbank:XM_006236005.3,RGD:70908	carnitine O-octanoyltransferase, transcript variant X2	GO:0015936,GO:0008458,GO:0005739,GO:0005777,GO:0009437,GO:0016746,GO:0006091,GO:0006631,GO:0042493,GO:0043231,GO:0010243,GO:0006635,GO:0051791,GO:0015908,GO:0001579,GO:0005102,GO:0015909	coenzyme A metabolic process|carnitine O-octanoyltransferase activity|mitochondrion|peroxisome|carnitine metabolic process|transferase activity, transferring acyl groups|generation of precursor metabolites and energy|fatty acid metabolic process|response to drug|intracellular membrane-bounded organelle|response to organonitrogen compound|fatty acid beta-oxidation|medium-chain fatty acid metabolic…	rno04146	Peroxisome
circRNA_11546		circRNA_11546	29.7704	43.9091	15.6318	0.356004	-1.49004	0.0180653	0.975687	Down	0.452167	0.854947	0.421499	0.906116	0.157489	0.116018	0.147516	0.151998	0.115799	0.225581	ChrX	+	119152559	119152714	156	156	intergenic				GeneID:309510,Genbank:XM_017590351.1,RGD:1564670	cytoplasmic polyadenylation element binding protein 3, transcript variant X10	GO:0005737,GO:0006412,GO:0007616,GO:0008135,GO:0017148,GO:0030014,GO:0060999,GO:0030425,GO:0061158,GO:0035613,GO:0071230,GO:0035925,GO:0097440,GO:1900153,GO:1900248,GO:1900273,GO:1900365,GO:1990124,GO:2000766,GO:0000122,GO:0000900,GO:0003723,GO:0003730,GO:0005634,GO:0043005,GO:0043022,GO:0045202,GO:0045727,GO:0048167,GO:0050955,GO:0060213,GO:0060998	cytoplasm|translation|long-term memory|translation factor activity, RNA binding|negative regulation of translation|CCR4-NOT complex|positive regulation of dendritic spine development|dendrite|3'-UTR-mediated mRNA destabilization|RNA stem-loop binding|cellular response to amino acid stimulus|mRNA 3'-UTR AU-rich region binding|apical dendrite|positive regulation of nuclear-transcribed mRNA cataboli…	rno04114,rno04914	Oocyte meiosis|Progesterone-mediated oocyte maturation
circRNA_02403	Pan3	circPan3	18.608	27.5939	9.62206	0.348703	-1.51993	0.0428183	0.975687	Down	0.161488	0.111957	0.230821	0.654417	0.671951	0.0928144	0.110637	0.116922	0.0694795	0.0644516	Chr12	-	9256476	9313769	57294	17219	sense-overlapping	XM_006248844.3	Chr12:9214116_9331896_-		GeneID:301742,Genbank:NM_001106929.2,RGD:1566215	coatomer protein complex, subunit gamma 2	GO:0030126,GO:0005783,GO:0072384,GO:0005793,GO:0005794,GO:0005829,GO:0006886,GO:0006888,GO:0006891,GO:0009306,GO:0016020,GO:0000139,GO:0005198	COPI vesicle coat|endoplasmic reticulum|organelle transport along microtubule|endoplasmic reticulum-Golgi intermediate compartment|Golgi apparatus|cytosol|intracellular protein transport|ER to Golgi vesicle-mediated transport|intra-Golgi vesicle-mediated transport|protein secretion|membrane|Golgi membrane|structural molecule activity
circRNA_09262	Ttll5	circTtll5	11.1925	16.6675	5.71755	0.343036	-1.54357	0.0156242	0.975687	Down	0.129191	0.386762	0.180643	0.130883	0.293979	0.058009	0	0.0818451	0.0578996	0.0751935	Chr6	+	109729890	109745287	15398	457	sense-overlapping	XM_017594542.1	Chr6:109693915_109910479_+		GeneID:117258,Genbank:XM_008765659.2,RGD:621300	contactin 1, transcript variant X3	GO:0007219,GO:0010628,GO:0010765,GO:0010976,GO:0021549,GO:0030246,GO:0031175,GO:0031225,GO:0043209,GO:0045121,GO:0050731,GO:0005515,GO:0005886,GO:0007155	Notch signaling pathway|positive regulation of gene expression|positive regulation of sodium ion transport|positive regulation of neuron projection development|cerebellum development|carbohydrate binding|neuron projection development|anchored component of membrane|myelin sheath|membrane raft|positive regulation of peptidyl-tyrosine phosphorylation|protein binding|plasma membrane|cell adhesion	rno04514	Cell adhesion molecules (CAMs)
circRNA_09024	Dock4	circDock4	7.21468	10.7698	3.6596	0.339803	-1.55723	0.0355058	0.975687	Down	0.107659	0.0814235	0.110393	0.120815	0.314977	0.0464072	0	0.0467686	0.0463197	0.0322258	Chr6	+	60609626	60618957	9332	365	sense-overlapping	XM_008764654.2	Chr6:60374839_60782648_+		GeneID:292999,Genbank:NM_001106268.1,RGD:1311904	chondroitin sulfate synthase 1	GO:0005576,GO:0009954,GO:0016757,GO:0030206,GO:0030279,GO:0031667,GO:0032580,GO:0045880,GO:0047238,GO:0051216,GO:0051923,GO:0002063,GO:0060349,GO:0003674,GO:0005575	extracellular region|proximal/distal pattern formation|transferase activity, transferring glycosyl groups|chondroitin sulfate biosynthetic process|negative regulation of ossification|response to nutrient levels|Golgi cisterna membrane|positive regulation of smoothened signaling pathway|glucuronosyl-N-acetylgalactosaminyl-proteoglycan 4-beta-N-acetylgalactosaminyltransferase activity|cartilage dev…	rno00532	Glycosaminoglycan biosynthesis - chondroitin sulfate / dermatan sulfate
circRNA_04564	Esco1	circEsco1	7.66246	11.4674	3.85747	0.336385	-1.57181	0.0340323	0.975687	Down	0.193786	0.152669	0.100357	0.110747	0.209985	0.0696108	0	0	0.0694795	0.0429677	Chr18	-	1803205	1819028	15824	545	sense-overlapping	XM_017601036.1	Chr18:1789796_1829617_-		GeneID:312974,Genbank:XM_003749899.4,RGD:1311921	chromodomain helicase DNA binding protein 7, transcript variant X1	GO:0005524,GO:0005575,GO:0005634,GO:0005654,GO:0005730,GO:0030217,GO:0006338,GO:0030540,GO:0007417,GO:0035116,GO:0007512,GO:0035904,GO:0035909,GO:0036302,GO:0040018,GO:0060041,GO:0042048,GO:0060123,GO:0042471,GO:0060173,GO:0042472,GO:0060324,GO:0060384,GO:0060411,GO:0060429,GO:0000978,GO:1990841,GO:0001501,GO:0001568,GO:0001701,GO:0001974,GO:0003007,GO:0003222,GO:0003226,GO:0003674,GO:0007605,GO:…	ATP binding|cellular_component|nucleus|nucleoplasm|nucleolus|T cell differentiation|chromatin remodeling|female genitalia development|central nervous system development|embryonic hindlimb morphogenesis|adult heart development|aorta development|aorta morphogenesis|atrioventricular canal development|positive regulation of multicellular organism growth|retina development in camera-type eye|olfactory…
circRNA_07755	Eif4e3	circEif4e3	9.23838	14.0783	4.39851	0.312433	-1.67838	0.0161216	0.975687	Down	0.0968929	0.234093	0.150535	0.0906116	0.398971	0.0696108	0.049172	0.0233843	0	0.0751935	Chr4	-	132075419	132114473	39055	3981	sense-overlapping	NM_001106612.1	Chr4:132068581_132111092_-		GeneID:287776,Genbank:XM_017597147.1,RGD:1564168	centrosomal protein 112, transcript variant X1	GO:0060077,GO:0097120,GO:0005515,GO:0005813,GO:0005886	inhibitory synapse|receptor localization to synapse|protein binding|centrosome|plasma membrane
circRNA_03066		circRNA_03066	11.6982	17.8661	5.53027	0.309539	-1.69181	0.00734473	0.875319	Down	0.193786	0.315516	0.170607	0.191291	0.325476	0.058009	0.0983439	0	0.0463197	0.0644516	Chr14	-	10419799	10420720	922	922	intergenic				GeneID:24560,Genbank:XM_017597873.1,RGD:3104	Cd200 molecule, transcript variant X2	GO:0007156,GO:0007157,GO:0008037,GO:0016021,GO:0038023,GO:0042803,GO:0043031,GO:0050776,GO:0050839,GO:0005102,GO:0005887,GO:0005913	homophilic cell adhesion via plasma membrane adhesion molecules|heterophilic cell-cell adhesion via plasma membrane cell adhesion molecules|cell recognition|integral component of membrane|signaling receptor activity|protein homodimerization activity|negative regulation of macrophage activation|regulation of immune response|cell adhesion molecule binding|signaling receptor binding|integral compone…
circRNA_05696	Elf2	circElf2	7.10988	11.0167	3.20306	0.290746	-1.78217	0.0193658	0.975687	Down	0.139956	0.101779	0.130464	0.130883	0.230983	0.058009	0	0.0233843	0.0463197	0.0214839	Chr2	-	140357774	140387503	29730	8757	sense-overlapping	NM_001033909.1	Chr2:140310374_140387505_-		GeneID:365493,Genbank:XM_006231678.3,RGD:1308127	CDK2-associated, cullin domain 1, transcript variant X1	GO:0045860,GO:0006511,GO:0061630,GO:0006974,GO:0008284,GO:0016567,GO:0019901,GO:0080008,GO:0031461,GO:0031625,GO:0000082	positive regulation of protein kinase activity|ubiquitin-dependent protein catabolic process|ubiquitin protein ligase activity|cellular response to DNA damage stimulus|positive regulation of cell proliferation|protein ubiquitination|protein kinase binding|Cul4-RING E3 ubiquitin ligase complex|cullin-RING ubiquitin ligase complex|ubiquitin protein ligase binding|G1/S transition of mitotic cell cyc…
circRNA_00771		circRNA_00771	9.02363	14.0114	4.03585	0.28804	-1.79566	0.00978395	0.975687	Down	0.172254	0.223915	0.150535	0.271835	0.0734947	0.116018	0.049172	0.0233843	0	0	Chr1	-	194853235	194917768	64534	64534	intergenic				GeneID:54234,Genbank:XM_017598908.1,RGD:2246	calcium voltage-gated channel subunit alpha1 E, transcript variant X1	GO:0070588,GO:0043025,GO:0008331,GO:0005245,GO:0043204,GO:0008332,GO:0086010,GO:0047485,GO:0008542,GO:0090273,GO:0048265,GO:0005261,GO:0005509,GO:0005886,GO:0005891,GO:0019226,GO:0048266,GO:0019233,GO:0050877,GO:0030317,GO:0006816,GO:0061178,GO:0034765,GO:0001662,GO:0070509,GO:0042593,GO:0007268,GO:0002027,GO:0042596,GO:0007626	calcium ion transmembrane transport|neuronal cell body|high voltage-gated calcium channel activity|voltage-gated calcium channel activity|perikaryon|low voltage-gated calcium channel activity|membrane depolarization during action potential|protein N-terminus binding|visual learning|regulation of somatostatin secretion|response to pain|cation channel activity|calcium ion binding|plasma membrane|vo…	rno04010,rno04020,rno04930	MAPK signaling pathway|Calcium signaling pathway|Type II diabetes mellitus
circRNA_08820	Nrxn1	circNrxn1	10.9704	17.3312	4.60955	0.265968	-1.91068	0.00762166	0.875319	Down	0.0968929	0.274804	0.100357	0.221495	0.503963	0.058009	0.135223	0	0.0231598	0	Chr6	-	14450092	14490352	40261	990	sense-overlapping	NM_021767.2	Chr6:13886757_15191660_-		GeneID:362461,Genbank:XM_017592724.1,RGD:1304592	C2 calcium-dependent domain containing 5, transcript variant X17	GO:0072659,GO:0005815,GO:0090314,GO:0005829,GO:2001275,GO:0005886,GO:0005938,GO:0006906,GO:0010828,GO:0030659,GO:0031340,GO:0032587,GO:0032869,GO:0005509,GO:0038028,GO:0005544,GO:0065002	protein localization to plasma membrane|microtubule organizing center|positive regulation of protein targeting to membrane|cytosol|positive regulation of glucose import in response to insulin stimulus|plasma membrane|cell cortex|vesicle fusion|positive regulation of glucose transmembrane transport|cytoplasmic vesicle membrane|positive regulation of vesicle fusion|ruffle membrane|cellular response…
circRNA_00910	Brsk2	circBrsk2	14.13	22.3576	5.90236	0.263998	-1.9214	0.00140121	0.384539	Down	0.086127	0.427473	0.270964	0.191291	0.54596	0.058009	0.0983439	0.0233843	0.0231598	0.0859355	Chr1	+	214933395	214938246	4852	541	sense-overlapping	XM_017590258.1	Chr1:214918757_214940883_+		GeneID:293631,Genbank:XM_017590258.1,RGD:1566256	BR serine/threonine kinase 2, transcript variant X3	GO:0005524,GO:0005634,GO:0005737,GO:0005783,GO:0007409,GO:0009411,GO:0005813,GO:0010212,GO:0018105,GO:0019901,GO:0050321,GO:0030010,GO:0051117,GO:0051301,GO:0061178,GO:0000086,GO:0070059,GO:0000287,GO:0004674,GO:0006468,GO:0006887,GO:0006974,GO:0007095,GO:0030182,GO:0031532,GO:0035556,GO:0036503,GO:0048471,GO:0048812	ATP binding|nucleus|cytoplasm|endoplasmic reticulum|axonogenesis|response to UV|centrosome|response to ionizing radiation|peptidyl-serine phosphorylation|protein kinase binding|tau-protein kinase activity|establishment of cell polarity|ATPase binding|cell division|regulation of insulin secretion involved in cellular response to glucose stimulus|G2/M transition of mitotic cell cycle|intrinsic apop…
circRNA_04412	Mtr	circMtr	5.0938	8.15414	2.03347	0.249379	-2.00359	0.0232891	0.975687	Down	0	0.152669	0.120428	0.110747	0.157489	0.0232036	0	0.070153	0	0	Chr17	-	66241696	66243020	1325	243	sense-overlapping	NM_030864.1	Chr17:66210444_66295014_-		GeneID:304709,Genbank:NM_001013125.1,RGD:1304791	bifunctional apoptosis regulator	GO:0070936,GO:0006511,GO:0089720,GO:0006915,GO:1903895,GO:0016020,GO:0016021,GO:0030674,GO:0043066,GO:0043161,GO:0046872,GO:0051865,GO:0061630,GO:0000209,GO:0005783,GO:0070534,GO:0005789	protein K48-linked ubiquitination|ubiquitin-dependent protein catabolic process|caspase binding|apoptotic process|negative regulation of IRE1-mediated unfolded protein response|membrane|integral component of membrane|protein binding, bridging|negative regulation of apoptotic process|proteasome-mediated ubiquitin-dependent protein catabolic process|metal ion binding|protein autoubiquitination|ubiq…
circRNA_10903	Adgrb3	circAdgrb3	4.43944	7.10766	1.77122	0.249199	-2.00463	0.031289	0.975687	Down	0.086127	0.101779	0.0401428	0.0402718	0.230983	0.0348054	0	0.0467686	0	0	Chr9	-	31437020	31442183	5164	334	sense-overlapping	NM_001106898.1	Chr9:31280623_32022098_-		GeneID:363212,Genbank:NM_001108792.2,RGD:1310392	BEN domain containing 6	GO:0005634,GO:0045666,GO:0045746,GO:0000122,GO:0001106,GO:0003682	nucleus|positive regulation of neuron differentiation|negative regulation of Notch signaling pathway|negative regulation of transcription by RNA polymerase II|RNA polymerase II transcription corepressor activity|chromatin binding
circRNA_05422	Ipo11	circIpo11	7.34375	11.7763	2.91115	0.247203	-2.01623	0.0123788	0.975687	Down	0.139956	0.274804	0.100357	0.0805436	0.199485	0.0812126	0	0	0	0.0644516	Chr2	-	38006903	38014366	7464	332	sense-overlapping	XM_017591366.1	Chr2:37952982_38120451_-		GeneID:297797,Genbank:XM_008763524.1,RGD:1562450	ATPase H+ transporting V1 subunit H, transcript variant X4	GO:0006897,GO:0007035,GO:0015991,GO:0046961,GO:0000221,GO:0005765	endocytosis|vacuolar acidification|ATP hydrolysis coupled proton transport|proton-transporting ATPase activity, rotational mechanism|vacuolar proton-transporting V-type ATPase, V1 domain|lysosomal membrane	rno00190,rno04150,rno04145,rno04142,rno04721,rno05323,rno05152	Oxidative phosphorylation|mTOR signaling pathway|Phagosome|Lysosome|Synaptic vesicle cycle|Rheumatoid arthritis|Tuberculosis
circRNA_00775		circRNA_00775	7.84045	12.5818	3.09906	0.246312	-2.02144	0.0278073	0.975687	Down	0.086127	0.234093	0.170607	0.291971	0	0.0348054	0.049172	0	0.0578996	0	Chr1	-	194869116	194917768	48653	48653	intergenic				GeneID:363278,Genbank:XM_006245419.3,RGD:1310631	autophagy related 16-like 1, transcript variant X1	GO:0003674,GO:0005575,GO:0005776,GO:0005930,GO:0008150,GO:0034497,GO:0039689,GO:0042802,GO:0051020,GO:0061739,GO:0000045,GO:0098792,GO:0000421	molecular_function|cellular_component|autophagosome|axoneme|biological_process|protein localization to phagophore assembly site|negative stranded viral RNA replication|identical protein binding|GTPase binding|protein lipidation involved in autophagosome assembly|autophagosome assembly|xenophagy|autophagosome membrane	rno04140,rno04136,rno04621	Autophagy - animal|Autophagy - other eukaryotes|NOD-like receptor signaling pathway
circRNA_03360	Spred2	circSpred2	5.31284	8.52984	2.09584	0.245707	-2.02499	0.0236951	0.975687	Down	0.0538294	0.254448	0.0702499	0.0704757	0.125991	0	0	0.0233843	0.0694795	0	Chr14	+	104268362	104277402	9041	412	sense-overlapping	NM_001047094.1	Chr14:104268362_104290206_+		GeneID:303222,Genbank:XM_006246835.3,RGD:1305664	Rho GTPase activating protein 44, transcript variant X2	GO:0014069,GO:0030054,GO:0031256,GO:0032956,GO:0048365,GO:0048786,GO:0035020,GO:0055037,GO:0061001,GO:0098886,GO:0005096,GO:0005543,GO:0005622,GO:0005737,GO:0006887,GO:0007165,GO:0035021,GO:0043087,GO:0043197,GO:0098887,GO:0043547	postsynaptic density|cell junction|leading edge membrane|regulation of actin cytoskeleton organization|Rac GTPase binding|presynaptic active zone|regulation of Rac protein signal transduction|recycling endosome|regulation of dendritic spine morphogenesis|modification of dendritic spine|GTPase activator activity|phospholipid binding|intracellular|cytoplasm|exocytosis|signal transduction|negative r…
circRNA_00372	Sergef	circSergef	6.98556	11.3139	2.65718	0.23486	-2.09013	0.00843828	0.947044	Down	0.161488	0.142491	0.0702499	0.171155	0.209985	0	0.073758	0	0.0231598	0.0322258	Chr1	-	102638885	102660697	21813	784	sense-overlapping	XM_344891.8	Chr1:102461327_102664977_-		GeneID:296380,Genbank:XM_006235640.3,RGD:631430	ADP ribosylation factor guanine nucleotide exchange factor 2, transcript variant X1	GO:0005515,GO:0005737,GO:0005802,GO:0005815,GO:0005829,GO:0031410,GO:0005879,GO:0032012,GO:0006887,GO:0032279,GO:0006893,GO:0032280,GO:0032760,GO:0034237,GO:0035556,GO:0043197,GO:0000139,GO:0001881,GO:0005085,GO:0005086,GO:0007032,GO:0010256,GO:0015031,GO:0016020,GO:0048471,GO:0016192,GO:0050811,GO:0017022,GO:0055037,GO:0030054	protein binding|cytoplasm|trans-Golgi network|microtubule organizing center|cytosol|cytoplasmic vesicle|axonemal microtubule|regulation of ARF protein signal transduction|exocytosis|asymmetric synapse|Golgi to plasma membrane transport|symmetric synapse|positive regulation of tumor necrosis factor production|protein kinase A regulatory subunit binding|intracellular signal transduction|dendritic s…	rno04144	Endocytosis
circRNA_07343	Rundc3b	circRundc3b	11.3131	18.4222	4.20391	0.228198	-2.13164	0.00144254	0.384539	Down	0.18302	0.325694	0.160571	0.251699	0.304478	0.0348054	0	0.0233843	0.0694795	0.0751935	Chr4	+	22532122	22561809	29688	498	sense-overlapping	XM_006236003.3	Chr4:22443727_22589526_+		GeneID:302937,Genbank:XM_006245788.1,RGD:1305833	ankyrin repeat and sterile alpha motif domain containing 3, transcript variant X1
circRNA_10931	Bend6	circBend6	5.21838	8.49789	1.93886	0.228158	-2.1319	0.0299124	0.975687	Down	0.0538294	0.0712456	0.0802856	0.0906116	0.293979	0	0.036879	0	0	0.0644516	Chr9	+	38321692	38326937	5246	395	sense-overlapping	NM_001108792.2	Chr9:38297253_38351024_+		GeneID:314721,Genbank:NM_001271371.1,RGD:1565556	ankyrin repeat and sterile alpha motif domain containing 1B	GO:1900383,GO:0005886,GO:0014069,GO:0015030,GO:0016020,GO:0030054,GO:0043197,GO:0043231,GO:0045211,GO:0046875,GO:0005737,GO:0005829,GO:0097120	regulation of synaptic plasticity by receptor localization to synapse|plasma membrane|postsynaptic density|Cajal body|membrane|cell junction|dendritic spine|intracellular membrane-bounded organelle|postsynaptic membrane|ephrin receptor binding|cytoplasm|cytosol|receptor localization to synapse
circRNA_02999		circRNA_02999	5.63101	9.25088	2.01113	0.217399	-2.20158	0.0158482	0.975687	Down	0.0753612	0.111957	0.130464	0.0604077	0.251982	0	0	0.0233843	0.0231598	0.0537097	Chr13	+	113735261	113748416	13156	13156	intergenic				GeneID:314721,Genbank:NM_001271371.1,RGD:1565556	ankyrin repeat and sterile alpha motif domain containing 1B	GO:1900383,GO:0005886,GO:0014069,GO:0015030,GO:0016020,GO:0030054,GO:0043197,GO:0043231,GO:0045211,GO:0046875,GO:0005737,GO:0005829,GO:0097120	regulation of synaptic plasticity by receptor localization to synapse|plasma membrane|postsynaptic density|Cajal body|membrane|cell junction|dendritic spine|intracellular membrane-bounded organelle|postsynaptic membrane|ephrin receptor binding|cytoplasm|cytosol|receptor localization to synapse
circRNA_00702	Pde3b	circPde3b	3.95795	6.5409	1.375	0.210216	-2.25006	0.0405044	0.975687	Down	0.0538294	0.0305338	0.0602142	0.140951	0.146989	0	0	0	0.0347397	0.0322258	Chr1	+	184008119	184017761	9643	547	sense-overlapping	NM_017229.1	Chr1:183892841_184078071_+		GeneID:314721,Genbank:XM_017594832.1,RGD:1565556	ankyrin repeat and sterile alpha motif domain containing 1B, transcript variant X5	GO:1900383,GO:0005886,GO:0014069,GO:0015030,GO:0016020,GO:0030054,GO:0043197,GO:0043231,GO:0045211,GO:0046875,GO:0005737,GO:0005829,GO:0097120	regulation of synaptic plasticity by receptor localization to synapse|plasma membrane|postsynaptic density|Cajal body|membrane|cell junction|dendritic spine|intracellular membrane-bounded organelle|postsynaptic membrane|ephrin receptor binding|cytoplasm|cytosol|receptor localization to synapse
circRNA_05259	Mctp1	circMctp1	3.72725	6.16597	1.28852	0.208973	-2.25861	0.0397269	0.975687	Down	0	0.0814235	0.0401428	0.120815	0.178487	0	0.061465	0	0	0	Chr2	+	3809213	3860857	51645	1086	sense-overlapping	XM_017591151.1	Chr2:3400883_3978798_+		GeneID:100359720,Genbank:XM_017591363.1,RGD:2323520	ankyrin repeat domain 31, transcript variant X1
circRNA_00418		circRNA_00418	31.6361	52.6523	10.6198	0.201697	-2.30974	0.000170777	0.173784	Down	0.430635	0.93637	0.983498	0.624213	0.388472	0.266841	0.159809	0.070153	0	0	Chr1	-	117146267	117146413	147	147	intergenic				GeneID:59319,Genbank:NM_001134341.1,RGD:621330	autophagy and beclin 1 regulator 1	GO:0021915,GO:0005515,GO:0031625,GO:0005575,GO:0031667,GO:0005737,GO:0005739,GO:0005829,GO:0005930,GO:0043231,GO:0006914,GO:0043524,GO:0043552,GO:0008285,GO:0045335,GO:0009267,GO:0000045,GO:0051020,GO:0010508,GO:0000422,GO:0098780,GO:0010667,GO:0000423	neural tube development|protein binding|ubiquitin protein ligase binding|cellular_component|response to nutrient levels|cytoplasm|mitochondrion|cytosol|axoneme|intracellular membrane-bounded organelle|autophagy|negative regulation of neuron apoptotic process|positive regulation of phosphatidylinositol 3-kinase activity|negative regulation of cell proliferation|phagocytic vesicle|cellular response…	rno04140,rno04137	Autophagy - animal|Mitophagy - animal
circRNA_02089	Morc3	circMorc3	3.15323	5.28327	1.02319	0.193666	-2.36836	0.0462741	0.975687	Down	0.139956	0.0508897	0	0.0704757	0.0944931	0	0	0.0467686	0	0	Chr11	+	34065892	34070810	4919	420	sense-overlapping	XM_006248060.2	Chr11:34051928_34094697_+		GeneID:298024,Genbank:XM_006238186.3,RGD:1305135	A-kinase anchoring protein 2, transcript variant X1	GO:0007178,GO:0008104,GO:0019904,GO:0023052,GO:0032991,GO:0051018,GO:0051291,GO:0007015	transmembrane receptor protein serine/threonine kinase signaling pathway|protein localization|protein domain specific binding|signaling|protein-containing complex|protein kinase A binding|protein heterooligomerization|actin filament organization
circRNA_06167	RT1-N3	circRT1-N3	5.17405	8.67076	1.67734	0.193448	-2.36998	0.0195024	0.975687	Down	0.0968929	0.132313	0.160571	0.0604077	0.115492	0	0	0.0233843	0	0.0644516	Chr20	+	3149832	3170181	20350	18553	sense-overlapping	XM_006255908.3	Chr20:3166793_3170474_+		GeneID:292486,Genbank:NM_001134425.1,RGD:1562920	androgen-induced 1	GO:0016787,GO:0042758,GO:0012505,GO:0016020,GO:0016021	hydrolase activity|long-chain fatty acid catabolic process|endomembrane system|membrane|integral component of membrane
circRNA_00774		circRNA_00774	8.6996	14.5845	2.81471	0.192994	-2.37337	0.00112365	0.349455	Down	0.139956	0.223915	0.230821	0.221495	0.115492	0.0348054	0.024586	0.0467686	0.0231598	0	Chr1	-	194866929	194917768	50840	50840	intergenic				GeneID:170641,Genbank:XM_008769984.2,RGD:620836	adhesion G protein-coupled receptor L3, transcript variant X21	GO:0098742,GO:0030424,GO:0007186,GO:0004930,GO:0031987,GO:0007416,GO:0005509,GO:0042220,GO:0005575,GO:0005887,GO:0007420,GO:0051965,GO:0016021,GO:0005911,GO:0030246,GO:0001764,GO:0007166	cell-cell adhesion via plasma-membrane adhesion molecules|axon|G-protein coupled receptor signaling pathway|G-protein coupled receptor activity|locomotion involved in locomotory behavior|synapse assembly|calcium ion binding|response to cocaine|cellular_component|integral component of plasma membrane|brain development|positive regulation of synapse assembly|integral component of membrane|cell-cell…
circRNA_03804	Nalcn	circNalcn	4.76233	7.98451	1.54015	0.192893	-2.37413	0.0107648	0.975687	Down	0.0322976	0.122135	0.100357	0.0704757	0.220484	0.0348054	0	0	0.0347397	0	Chr15	-	110036614	110046726	10113	683	sense-overlapping	NM_153630.1	Chr15:109734092_110046729_-		GeneID:301309,Genbank:NM_001106898.1,RGD:1309703	adhesion G protein-coupled receptor B3	GO:0007166,GO:0007186,GO:0007520,GO:0016021,GO:0016322,GO:0016525,GO:0043083,GO:0043547,GO:0048814,GO:0051965,GO:0061743,GO:0004930,GO:0098794,GO:0005096,GO:0099558,GO:0005886	cell surface receptor signaling pathway|G-protein coupled receptor signaling pathway|myoblast fusion|integral component of membrane|neuron remodeling|negative regulation of angiogenesis|synaptic cleft|positive regulation of GTPase activity|regulation of dendrite morphogenesis|positive regulation of synapse assembly|motor learning|G-protein coupled receptor activity|postsynapse|GTPase activator ac…
circRNA_00801		circRNA_00801	4.88359	8.20828	1.5589	0.189918	-2.39655	0.0222601	0.975687	Down	0.204552	0.122135	0.1405	0.0503398	0	0	0.049172	0	0.0231598	0	Chr1	-	195805819	195840151	34333	34333	intergenic				GeneID:301309,Genbank:NM_001106898.1,RGD:1309703	adhesion G protein-coupled receptor B3	GO:0007166,GO:0007186,GO:0007520,GO:0016021,GO:0016322,GO:0016525,GO:0043083,GO:0043547,GO:0048814,GO:0051965,GO:0061743,GO:0004930,GO:0098794,GO:0005096,GO:0099558,GO:0005886	cell surface receptor signaling pathway|G-protein coupled receptor signaling pathway|myoblast fusion|integral component of membrane|neuron remodeling|negative regulation of angiogenesis|synaptic cleft|positive regulation of GTPase activity|regulation of dendrite morphogenesis|positive regulation of synapse assembly|motor learning|G-protein coupled receptor activity|postsynapse|GTPase activator ac…
circRNA_02721	Dennd1b	circDennd1b	4.05347	6.81842	1.28852	0.188977	-2.40372	0.0182615	0.975687	Down	0.0430635	0.0407118	0.0702499	0.10068	0.209985	0	0.061465	0	0	0	Chr13	+	56114438	56183125	68688	853	sense-overlapping	XM_003751245.2	Chr13:56015813_56242041_+		GeneID:305509,Genbank:XM_017599234.1,RGD:1309318	adenylate cyclase 1, transcript variant X1	GO:0042493,GO:0007616,GO:0005524,GO:0042752,GO:0007623,GO:0005634,GO:0046872,GO:0008074,GO:0005737,GO:0005886,GO:0006171,GO:0008294,GO:0006182,GO:0009190,GO:0007165,GO:0010226,GO:0007189,GO:0016021,GO:0007193,GO:0004016,GO:0019933,GO:0007409,GO:0035556,GO:0007420,GO:0004383	response to drug|long-term memory|ATP binding|regulation of circadian rhythm|circadian rhythm|nucleus|metal ion binding|guanylate cyclase complex, soluble|cytoplasm|plasma membrane|cAMP biosynthetic process|calcium- and calmodulin-responsive adenylate cyclase activity|cGMP biosynthetic process|cyclic nucleotide biosynthetic process|signal transduction|response to lithium ion|adenylate cyclase-act…	rno00230,rno04015,rno04371,rno04020,rno04072,rno04024,rno04022,rno04114,rno04540,rno04611,rno04062,rno04911,rno04923,rno04912,rno04913,rno04915,rno04914,rno04921,rno04926,rno04918,rno04916,rno04925,rno04927,rno04261,rno04270,rno04970,rno04971,rno04972,rno04976,rno04724,rno04727,rno04725,rno04720,rno04723,rno04750,rno04211,rno04213,rno04713,rno04714,rno05200,rno05032,rno05414,rno04934,rno05166,rno…	Purine metabolism|Rap1 signaling pathway|Apelin signaling pathway|Calcium signaling pathway|Phospholipase D signaling pathway|cAMP signaling pathway|cGMP - PKG signaling pathway|Oocyte meiosis|Gap junction|Platelet activation|Chemokine signaling pathway|Insulin secretion|Regulation of lipolysis in adipocyte|GnRH signaling pathway|Ovarian Steroidogenesis|Estrogen signaling pathway|Progesterone-med…
circRNA_08152	Tmeff1	circTmeff1	13.6275	22.9651	4.28989	0.1868	-2.42043	0.00163709	0.415835	Down	0.36604	0.417295	0.441571	0.0805436	0.178487	0	0.0860509	0	0.0578996	0.0644516	Chr5	+	64346707	64358597	11891	364	sense-overlapping	NM_023020.2	Chr5:64326733_64412524_+		GeneID:29650,Genbank:NM_019254.1,RGD:2032	ADAM metallopeptidase domain 10	GO:0005615,GO:0005634,GO:0005737,GO:0005794,GO:0007162,GO:0007219,GO:0005798,GO:0008237,GO:0016485,GO:0008284,GO:0017124,GO:0019901,GO:0030307,GO:0000139,GO:0046872,GO:0001701,GO:0051088,GO:0030335,GO:0034205,GO:0051089,GO:0004175,GO:0004222,GO:0097038,GO:0097197,GO:0005802,GO:0006468,GO:0006509,GO:0009986,GO:0010820,GO:0014069,GO:0034612,GO:0016020,GO:0042117,GO:0016021,GO:0042803,GO:0043197,GO:…	extracellular space|nucleus|cytoplasm|Golgi apparatus|negative regulation of cell adhesion|Notch signaling pathway|Golgi-associated vesicle|metallopeptidase activity|protein processing|positive regulation of cell proliferation|SH3 domain binding|protein kinase binding|positive regulation of cell growth|Golgi membrane|metal ion binding|in utero embryonic development|PMA-inducible membrane protein …	rno05010	Alzheimer's disease
circRNA_00773		circRNA_00773	8.71707	14.7269	2.70725	0.18383	-2.44355	0.000933362	0.321114	Down	0.150722	0.244271	0.150535	0.221495	0.199485	0	0	0.0818451	0.0231598	0.0214839	Chr1	-	194864350	194917768	53419	53419	intergenic				GeneID:25014,Genbank:NM_017075.2,RGD:2016	acetyl-CoA acetyltransferase 1	GO:0042803,GO:0007420,GO:0003985,GO:0046356,GO:0009725,GO:0003988,GO:0046872,GO:0014070,GO:0005739,GO:0046952,GO:0005759,GO:0015936,GO:0005777,GO:0050662,GO:0015937,GO:0005829,GO:0051260,GO:0016830,GO:0006085,GO:0060612,GO:0016885,GO:0006550,GO:0001889,GO:0072229,GO:0019899,GO:0006635,GO:1902860,GO:0042594,GO:0006696	protein homodimerization activity|brain development|acetyl-CoA C-acetyltransferase activity|acetyl-CoA catabolic process|response to hormone|acetyl-CoA C-acyltransferase activity|metal ion binding|response to organic cyclic compound|mitochondrion|ketone body catabolic process|mitochondrial matrix|coenzyme A metabolic process|peroxisome|coenzyme binding|coenzyme A biosynthetic process|cytosol|prot…	rno00620,rno00630,rno00640,rno00650,rno00071,rno00072,rno00280,rno00310,rno00380,rno00900	Pyruvate metabolism|Glyoxylate and dicarboxylate metabolism|Propanoate metabolism|Butanoate metabolism|Fatty acid degradation|Synthesis and degradation of ketone bodies|Valine, leucine and isoleucine degradation|Lysine degradation|Tryptophan metabolism|Terpenoid backbone biosynthesis
circRNA_07037	Tasp1	circTasp1	3.66867	6.24288	1.09447	0.175315	-2.51198	0.0347801	0.975687	Down	0.0215318	0.0407118	0.100357	0.110747	0.13649	0	0	0.0233843	0	0.0322258	Chr3	-	133012095	133050098	38004	386	sense-overlapping	XM_017591759.1	Chr3:132888785_133131139_-		GeneID:296925,Genbank:NM_001100963.1,RGD:1310811	aminoadipate-semialdehyde synthase	GO:0055114,GO:0005737,GO:0005739,GO:0006091,GO:0008150,GO:0019477,GO:0019878,GO:0033512,GO:0043231,GO:0047130,GO:0003674,GO:0047131,GO:0004753,GO:0005575	oxidation-reduction process|cytoplasm|mitochondrion|generation of precursor metabolites and energy|biological_process|L-lysine catabolic process|lysine biosynthetic process via aminoadipic acid|L-lysine catabolic process to acetyl-CoA via saccharopine|intracellular membrane-bounded organelle|saccharopine dehydrogenase (NADP+, L-lysine-forming) activity|molecular_function|saccharopine dehydrogenas…	rno00310	Lysine degradation
circRNA_10875	Rims1	circRims1	14.7727	25.2441	4.30134	0.17039	-2.55309	0.000164518	0.173784	Down	0.172254	0.284982	0.160571	0.513466	0.55646	0.058009	0.024586	0.0233843	0.0463197	0.0537097	Chr9	-	28529457	28534987	5531	301	sense-overlapping	XM_017596675.1	Chr9:28440408_28629631_-
circRNA_04268	Ranbp9	circRanbp9	3.26505	5.62992	0.900178	0.159892	-2.64483	0.039238	0.975687	Down	0.0968929	0.0712456	0.0702499	0.0805436	0.0419969	0	0	0.0233843	0	0.0214839	Chr17	-	24032670	24045965	13296	1017	sense-overlapping	XM_008771586.1	Chr17:24020874_24103771_-
circRNA_01629	Zzef1	circZzef1	3.65272	6.30806	0.997374	0.158111	-2.66099	0.0171888	0.975687	Down	0.0215318	0.0712456	0.110393	0.0302039	0.199485	0.0464072	0	0	0	0	Chr10	+	59423266	59441831	18566	2203	sense-overlapping	XM_006246857.3	Chr10:59360939_59498545_+
circRNA_09295	Kcnk10	circKcnk10	5.22618	9.09231	1.36004	0.149581	-2.741	0.0387226	0.975687	Down	0	0.132313	0.0401428	0.211427	0.230983	0	0	0	0	0.0751935	Chr6	-	122463068	122490308	27241	614	sense-overlapping	XM_008764847.2	Chr6:122417079_122547492_-
circRNA_00770		circRNA_00770	52.2819	92.2855	12.2783	0.133047	-2.91	0.0235766	0.975687	Down	1.66871	2.69715	0	1.62094	0	0	0	0.561224	0	0	Chr1	-	194850656	194917768	67113	67113	intergenic
circRNA_00521	Ntrk3	circNtrk3	5.34462	9.52348	1.16575	0.122408	-3.03023	0.0187177	0.975687	Down	0.0430635	0.0610676	0.0802856	0.130883	0.346475	0	0	0	0	0.0644516	Chr1	-	140131618	140142798	11181	932	sense-overlapping	NM_001270655.1	Chr1:139890537_140262503_-
circRNA_00877	Zranb1	circZranb1	6.30791	11.2558	1.36004	0.12083	-3.04894	0.0241053	0.975687	Down	0.086127	0.0407118	0.0501785	0.211427	0.388472	0	0	0	0	0.0751935	Chr1	+	204960841	204961691	851	851	exonic	XM_006230445.3	Chr1:204938444_205000163_+
circRNA_08478	Ipp	circIpp	3.56013	6.35287	0.767392	0.120795	-3.04937	0.00923791	0.975687	Down	0.0430635	0.0916014	0.0702499	0.0604077	0.167988	0	0	0.0350765	0	0	Chr5	+	135354650	135359472	4823	774	sense-overlapping	XM_006238640.3	Chr5:135351767_135390132_+
circRNA_03130	Adgrl3	circAdgrl3	4.2342	7.56823	0.900178	0.118942	-3.07167	0.00620507	0.812538	Down	0.0538294	0.162847	0.0702499	0.10068	0.115492	0	0	0.0233843	0	0.0214839	Chr14	-	28519958	28536253	16296	629	sense-overlapping	XM_008769984.2	Chr14:28362176_29226084_-
circRNA_09571	Anks1b	circAnks1b	103.159	185.142	21.1764	0.114379	-3.12811	0.0154156	0.975687	Down	0.322976	1.28242	0.551963	4.50038	6.03706	0.19723	0.184395	0.233843	0.127379	0.27929	Chr7	+	30727478	30735182	7705	462	sense-overlapping	NM_001271371.1	Chr7:30507135_31682990_+
circRNA_09158	Pcnx4	circPcnx4	7.77282	13.9994	1.54623	0.110449	-3.17854	0.000672887	0.321114	Down	0.279913	0.264626	0.180643	0.161087	0	0	0.073758	0	0	0	Chr6	+	95353688	95450110	96423	92839	sense-overlapping	XM_008764726.2	Chr6:95314867_95452631_+
circRNA_08306	Sh3gl2	circSh3gl2	3.02886	5.47484	0.582874	0.106464	-3.23156	0.027899	0.975687	Down	0.0215318	0.0814235	0.110393	0.0906116	0.0419969	0	0	0	0	0.0322258	Chr5	+	103596964	103623412	26449	306	sense-overlapping	XM_006238359.3	Chr5:103595629_103654507_+
circRNA_00420		circRNA_00420	8.75053	15.8747	1.62637	0.10245	-3.28701	0.00129809	0.372653	Down	0.279913	0	0.321142	0.231563	0.167988	0	0.024586	0	0.0231598	0.0322258	Chr1	-	119464809	119545970	81162	81162	intergenic
circRNA_10545	Snap91	circSnap91	4.37443	7.9717	0.777166	0.0974906	-3.35859	0.00473367	0.692786	Down	0.172254	0.132313	0.0602142	0.0604077	0.104992	0	0	0	0	0.0429677	Chr8	-	94525778	94530500	4723	528	sense-overlapping	XM_017595901.1	Chr8:94447558_94564266_-
circRNA_10220	Dmxl2	circDmxl2	2.95522	5.39503	0.515409	0.095534	-3.38784	0.012873	0.975687	Down	0.0322976	0.0916014	0	0.140951	0.0944931	0	0.024586	0	0	0	Chr8	-	58945411	58952156	6746	678	sense-overlapping	XM_008766357.2	Chr8:58932575_59077788_-
circRNA_09797	Rims2	circRims2	11.8231	21.6073	2.03884	0.0943588	-3.4057	0.000315776	0.235695	Down	0.0645953	0.254448	0.1405	0.44299	0.55646	0.058009	0	0	0.0347397	0	Chr7	+	78462288	78520474	58187	855	sense-overlapping	XM_017594578.1	Chr7:78091998_78594164_+
circRNA_02208	Stxbp5l	circStxbp5l	2.89261	5.28653	0.498687	0.0943316	-3.40611	0.0138671	0.975687	Down	0.0645953	0.0610676	0.0401428	0.0503398	0.146989	0.0232036	0	0	0	0	Chr11	+	66454714	66473675	18962	768	sense-overlapping	NM_001271250.1	Chr11:66246624_66566331_+
circRNA_00558	Folh1	circFolh1	3.74972	6.98784	0.511595	0.0732122	-3.77177	0.00263249	0.479156	Down	0.0753612	0.0712456	0.100357	0.110747	0.0944931	0	0	0.0233843	0	0	Chr1	-	150343285	150365730	22446	546	sense-overlapping	NM_057185.2	Chr1:150323768_150395415_-
circRNA_08237	Frmd3	circFrmd3	4.43839	8.34869	0.528083	0.0632534	-3.98271	0.000702339	0.321114	Down	0.139956	0.101779	0.110393	0.151019	0.0209985	0	0	0	0.0231598	0	Chr5	-	90063196	90063651	456	456	exonic	NM_001106662.1	Chr5:90040495_90282327_-
circRNA_08051	Chd7	circChd7	4.47193	8.42845	0.515409	0.0611511	-4.03148	0.0403851	0.975687	Down	0	0.0407118	0.0200714	0.161087	0.377973	0	0.024586	0	0	0	Chr5	+	21884147	21895382	11236	402	sense-overlapping	XM_003749899.4	Chr5:21769087_21952036_+
circRNA_03343	Adcy1	circAdcy1	8.7132	16.8435	0.582874	0.0346052	-4.85287	0.00753326	0.875319	Down	0.0538294	0.0712456	0.0702499	0.503398	0.419969	0	0	0	0	0.0322258	Chr14	+	87328008	87357732	29725	453	sense-overlapping	XM_017599234.1	Chr14:87311970_87421149_+
circRNA_09886	Cyp11b3	circCyp11b3	14.0189	27.1338	0.903992	0.0333161	-4.90764	7.9681e-05	0.148685	Down	0.322976	0.539431	0.622213	0.10068	0.146989	0	0.024586	0	0	0.0214839	Chr7	-	116072198	116158807	86610	84722	sense-overlapping	NM_181824.1	Chr7:116156219_116161708_-
circRNA_09794	Rims2	circRims2	20.7602	41.0216	0.498687	0.0121567	-6.36211	0.00219391	0.430931	Down	0.0322976	0.193381	0.0903213	0.926252	1.62738	0.0232036	0	0	0	0	Chr7	+	78432827	78520474	87648	1220	sense-overlapping	XM_017594578.1	Chr7:78091998_78594164_+

## Sheet: D60 DE circRNA
Differentially expressed circRNAs at D60 during high altitude hypobaric hypoxia-induced hearing acclimatization
circRNA_id	Gene	CircRNA	BaseMean	BaseMean_control_Group_N	BaseMean_case_D60	FoldChange	log2FoldChange	pValue	qValue	Regulation	Expression_N1	Expression_N2	Expression_N3	Expression_N4	Expression_N5	Expression_D60_1	Expression_D60_2	Expression_D60_3	Expression_D60_4	Expression_D60_5	circRNA_Chr	circRNA_Strand	circRNA_Start	circRNA_End	genomic_length	circRNA_length	Type	best.transcript	transcript_position		Dbxref	product	GO_id	GO_term	pathway	pathway_description
circRNA_03653	Xpo7	circXpo7	1.44798	2.89596	0	0	#NAME?	0.0351266	0.960529	Down	0.0322976	0.0712456	0	0.0402718	0.0419969	0	0	0	0	0	Chr15	-	52370515	52375430	4916	363	sense-overlapping	XM_008770832.2	Chr15:52357845_52400056_-		GeneID:499156,Genbank:XM_008759408.2,RGD:1563167	growth arrest-specific 2, transcript variant X2	GO:0005856,GO:0006915,GO:0008017	cytoskeleton|apoptotic process|microtubule binding
circRNA_04657	Wdr33	circWdr33	1.48786	2.97571	0	0	#NAME?	0.0323588	0.960529	Down	0.0322976	0.0305338	0	0.0805436	0.0419969	0	0	0	0	0	Chr18	+	24611733	24620738	9006	747	sense-overlapping	XM_006254589.3	Chr18:24584832_24689681_+		GeneID:499210,Genbank:XM_008759809.2,RGD:1561254	alkaline ceramidase 3, transcript variant X1	GO:0008150,GO:0008284,GO:0030173,GO:0030176,GO:0046512,GO:0070774,GO:0071602,GO:0003674,GO:0005575,GO:0006672	biological_process|positive regulation of cell proliferation|integral component of Golgi membrane|integral component of endoplasmic reticulum membrane|sphingosine biosynthetic process|phytoceramidase activity|phytosphingosine biosynthetic process|molecular_function|cellular_component|ceramide metabolic process	rno00600	Sphingolipid metabolism
circRNA_00212	Wdr27	circWdr27	3.90927	7.81855	0	0	#NAME?	2.82001e-05	0.0275374	Down	0.0322976	0.111957	0.0903213	0.171155	0.0629954	0	0	0	0	0	Chr1	-	56859784	56880795	21012	21012	intronic	XM_008758805.2	Chr1:56806051_56949586_-		GeneID:100911413,Genbank:XM_017590238.1,RGD:6493252	deleted in malignant brain tumors 1 protein-like, transcript variant X1
circRNA_04300	Tubb2a	circTubb2a	1.85501	3.71002	0	0	#NAME?	0.0314259	0.960529	Down	0	0.0407118	0.0501785	0.120815	0	0	0	0	0	0	Chr17	+	31482654	31495016	12363	10845	sense-overlapping	NM_001109119.1	Chr17:31493145_31496827_+		GeneID:309407,Genbank:NM_001191562.1,RGD:1304888	transient receptor potential cation channel, subfamily M, member 3	GO:0016021,GO:0016048,GO:0050951,GO:0051262,GO:0098655,GO:0005227,GO:0005261,GO:0006812	integral component of membrane|detection of temperature stimulus|sensory perception of temperature stimulus|protein tetramerization|cation transmembrane transport|calcium activated cation channel activity|cation channel activity|cation transport
circRNA_04304	Tubb2a	circTubb2a	7.58798	15.176	0	0	#NAME?	0.000939412	0.282461	Down	0.398338	0	0.160571	0.312107	0	0	0	0	0	0	Chr17	+	31493163	31495016	1854	336	sense-overlapping	NM_001109119.1	Chr17:31493145_31496827_+		GeneID:307986,Genbank:XM_006231645.2,RGD:1307348	NHL repeat containing 2, transcript variant X1	GO:0005623,GO:0045454	cell|cell redox homeostasis
circRNA_01787	Trim37	circTrim37	1.32514	2.65028	0	0	#NAME?	0.0490981	0.960529	Down	0	0.0203559	0	0.0704757	0.0839939	0	0	0	0	0	Chr10	+	74467237	74490078	22842	515	sense-overlapping	XM_008768074.2	Chr10:74436165_74538386_+		GeneID:302899,Genbank:NM_001127532.1,RGD:1307538	thioredoxin domain containing 11	GO:0034976,GO:0045454,GO:0003756,GO:0005783,GO:0006457	response to endoplasmic reticulum stress|cell redox homeostasis|protein disulfide isomerase activity|endoplasmic reticulum|protein folding
circRNA_09655	Trhde	circTrhde	1.92343	3.84687	0	0	#NAME?	0.00872852	0.802202	Down	0	0.0508897	0	0.0805436	0.125991	0	0	0	0	0	Chr7	-	57341120	57356339	15220	533	sense-overlapping	NM_001108991.1	Chr7:57253023_57679795_-		GeneID:287060,Genbank:XM_006245783.3,RGD:1564638	SEC14-like lipid binding 5, transcript variant X1
circRNA_09657	Trhde	circTrhde	1.41813	2.83625	0	0	#NAME?	0.0373721	0.960529	Down	0.0538294	0	0	0.0402718	0.0944931	0	0	0	0	0	Chr7	-	57341120	57413150	72031	737	sense-overlapping	NM_001108991.1	Chr7:57253023_57679795_-		GeneID:302973,Genbank:XM_006246039.3,RGD:1307174	ATP binding cassette subfamily A member 3, transcript variant X2	GO:0006869,GO:0016021,GO:0042626,GO:0043231,GO:0051384,GO:0055085,GO:0097208,GO:0097233,GO:0003674,GO:0005524,GO:0005886	lipid transport|integral component of membrane|ATPase activity, coupled to transmembrane movement of substances|intracellular membrane-bounded organelle|response to glucocorticoid|transmembrane transport|alveolar lamellar body|alveolar lamellar body membrane|molecular_function|ATP binding|plasma membrane	rno02010	ABC transporters
circRNA_02502	Tpst1	circTpst1	1.95661	3.91321	0	0	#NAME?	0.00742035	0.772904	Down	0	0.0916014	0.0301071	0.0704757	0.0524962	0	0	0	0	0	Chr12	-	30082881	30083826	946	946	exonic	XM_006249234.2	Chr12:30045753_30106819_-
circRNA_08179	Tmem245	circTmem245	2.14176	4.28351	0	0	#NAME?	0.00431179	0.623772	Down	0.086127	0.0712456	0	0.0604077	0.0524962	0	0	0	0	0	Chr5	-	73960554	73976112	15559	768	sense-overlapping	XM_003749945.3	Chr5:73909032_73986602_-		GeneID:691221,Genbank:XM_017597634.1,RGD:1586284	fatty acid hydroxylase domain containing 2	GO:0016020,GO:0016126,GO:0016491,GO:0000254,GO:0005789,GO:0006629	membrane|sterol biosynthetic process|oxidoreductase activity|C-4 methylsterol oxidase activity|endoplasmic reticulum membrane|lipid metabolic process
circRNA_02509	Tmem132b	circTmem132b	1.40644	2.81288	0	0	#NAME?	0.0382948	0.960529	Down	0.0215318	0.0712456	0	0.0302039	0.0629954	0	0	0	0	0	Chr12	-	36397342	36398233	892	892	exonic	NM_001134536.1	Chr12:35969718_36398233_-		GeneID:54190,Genbank:XM_006246795.3,RGD:708568	rabaptin, RAB GTPase binding effector protein 1, transcript variant X2	GO:0055037,GO:0030139,GO:0005768,GO:0032991,GO:0005769,GO:0006897,GO:0006915,GO:0008083,GO:0010469,GO:0015031,GO:0042803,GO:0016192,GO:0043231,GO:0019904,GO:0005096,GO:0005515,GO:0043547	recycling endosome|endocytic vesicle|endosome|protein-containing complex|early endosome|endocytosis|apoptotic process|growth factor activity|regulation of signaling receptor activity|protein transport|protein homodimerization activity|vesicle-mediated transport|intracellular membrane-bounded organelle|protein domain specific binding|GTPase activator activity|protein binding|positive regulation of…	rno04144	Endocytosis
circRNA_06084	Tet2	circTet2	2.70287	5.40574	0	0	#NAME?	0.000841214	0.279653	Down	0.0753612	0.122135	0.0602142	0.0402718	0.0314977	0	0	0	0	0	Chr2	-	238742934	238746181	3248	3248	exonic	XM_006233347.3	Chr2:238719389_238802975_-		GeneID:360583,Genbank:NM_001014119.2,RGD:1307935	dehydrogenase/reductase 11	GO:0016491,GO:0055114,GO:0072555,GO:0072582,GO:0000253,GO:0004303,GO:0006694	oxidoreductase activity|oxidation-reduction process|17-beta-ketosteroid reductase activity|17-beta-hydroxysteroid dehydrogenase (NADP+) activity|3-keto sterol reductase activity|estradiol 17-beta-dehydrogenase activity|steroid biosynthetic process
circRNA_01730	Synrg	circSynrg	1.44081	2.88163	0	0	#NAME?	0.0356519	0.960529	Down	0.0645953	0.0814235	0	0	0.0419969	0	0	0	0	0	Chr10	+	71322147	71323079	933	933	exonic	NM_053419.1	Chr10:71278698_71357791_+		GeneID:680991,Genbank:NM_001191075.1,RGD:1585798	tubulin, gamma 2	GO:0031122,GO:0005819,GO:0000242,GO:0051225,GO:0005874,GO:0000278,GO:0000280,GO:0000930,GO:0003924,GO:0005200,GO:0005876,GO:0005525,GO:0005881,GO:0007017,GO:0005634,GO:0007020,GO:0005737,GO:0000070,GO:0005813,GO:0000212,GO:0007052,GO:0000226	cytoplasmic microtubule organization|spindle|pericentriolar material|spindle assembly|microtubule|mitotic cell cycle|nuclear division|gamma-tubulin complex|GTPase activity|structural constituent of cytoskeleton|spindle microtubule|GTP binding|cytoplasmic microtubule|microtubule-based process|nucleus|microtubule nucleation|cytoplasm|mitotic sister chromatid segregation|centrosome|meiotic spindle o…	rno05165	Human papillomavirus infection
circRNA_00506	Sv2b	circSv2b	1.51308	3.02617	0	0	#NAME?	0.0477279	0.960529	Down	0.107659	0.0305338	0.0401428	0	0	0	0	0	0	0	Chr1	-	136690162	136699335	9174	424	sense-overlapping	XM_008759494.2	Chr1:136664199_136785616_-		GeneID:24680,Genbank:XM_017597007.1,RGD:3395	protein kinase C, alpha, transcript variant X2	GO:0045931,GO:0046325,GO:0046627,GO:0046677,GO:0046777,GO:0047484,GO:0048259,GO:0090330,GO:0048471,GO:0097193,GO:0048661,GO:2000707,GO:0050729,GO:0002026,GO:0002062,GO:0002159,GO:0004672,GO:0004674,GO:0005739,GO:0004697,GO:0005783,GO:0005829,GO:0005886,GO:0009612,GO:0009636,GO:0010360,GO:0006468,GO:0010595,GO:0010613,GO:0014070,GO:0000188,GO:0031666,GO:0016020,GO:0000302,GO:0017148,GO:0001525,GO:…	positive regulation of mitotic cell cycle|negative regulation of glucose import|negative regulation of insulin receptor signaling pathway|response to antibiotic|protein autophosphorylation|regulation of response to osmotic stress|regulation of receptor-mediated endocytosis|regulation of platelet aggregation|perinuclear region of cytoplasm|intrinsic apoptotic signaling pathway|positive regulation …	rno04014,rno04015,rno04010,rno04012,rno04310,rno04370,rno04066,rno04020,rno04070,rno04072,rno04071,rno04151,rno04150,rno04510,rno04540,rno04650,rno04664,rno04666,rno04670,rno04911,rno04912,rno04921,rno04926,rno04918,rno04919,rno04916,rno04925,rno04261,rno04270,rno04970,rno04971,rno04972,rno04960,rno04961,rno04724,rno04727,rno04725,rno04728,rno04726,rno04720,rno04730,rno04723,rno04750,rno04360,rno…	Ras signaling pathway|Rap1 signaling pathway|MAPK signaling pathway|ErbB signaling pathway|Wnt signaling pathway|VEGF signaling pathway|HIF-1 signaling pathway|Calcium signaling pathway|Phosphatidylinositol signaling system|Phospholipase D signaling pathway|Sphingolipid signaling pathway|PI3K-Akt signaling pathway|mTOR signaling pathway|Focal adhesion|Gap junction|Natural killer cell mediated cyt…
circRNA_02210	Stxbp5l	circStxbp5l	1.52833	3.05666	0	0	#NAME?	0.0273131	0.960529	Down	0	0.0407118	0.0702499	0	0.0839939	0	0	0	0	0	Chr11	+	66484230	66495638	11409	290	sense-overlapping	NM_001271250.1	Chr11:66246624_66566331_+		GeneID:54226,Genbank:XM_006248011.3,RGD:2139	amyloid beta precursor protein, transcript variant X4	GO:0043197,GO:0043198,GO:0043235,GO:0043393,GO:0044304,GO:0045121,GO:0045177,GO:0050803,GO:0045202,GO:0045665,GO:0050808,GO:0045931,GO:0050885,GO:0051091,GO:0051092,GO:0051124,GO:0098815,GO:0051233,GO:0150003,GO:0051247,GO:1900272,GO:1900273,GO:1901224,GO:1902004,GO:1903980,GO:1904646,GO:1905598,GO:1905908,GO:0005615,GO:0005641,GO:0005737,GO:0005768,GO:0006468,GO:0005790,GO:0005791,GO:0006878,GO:…	dendritic spine|dendritic shaft|receptor complex|regulation of protein binding|main axon|membrane raft|apical part of cell|regulation of synapse structure or activity|synapse|negative regulation of neuron differentiation|synapse organization|positive regulation of mitotic cell cycle|neuromuscular process controlling balance|positive regulation of DNA binding transcription factor activity|positive…	rno04726,rno05010	Serotonergic synapse|Alzheimer's disease
circRNA_07030	Snap25	circSnap25	3.92985	7.8597	0	0	#NAME?	0.0146842	0.960529	Down	0	0.0508897	0	0.261767	0.188986	0	0	0	0	0	Chr3	+	129779762	129789947	10186	3144	sense-overlapping	NM_001270575.1	Chr3:129697408_129788417_+		GeneID:304297,Genbank:XM_017598603.1,RGD:1560686	sidekick cell adhesion molecule 1, transcript variant X1	GO:0048148,GO:0060998	behavioral response to cocaine|regulation of dendritic spine development
circRNA_11335	Smchd1	circSmchd1	1.78425	3.5685	0	0	#NAME?	0.0125253	0.914464	Down	0.0538294	0.0712456	0	0.0503398	0.0524962	0	0	0	0	0	Chr9	-	119750465	119765191	14727	457	sense-overlapping	XM_244261.8	Chr9:119675750_119818620_-		GeneID:360835,Genbank:XM_006249653.3,RGD:1307169	cadherin 19, transcript variant X1	GO:0042803,GO:0005886,GO:0044331,GO:0045296,GO:0005913,GO:0007043,GO:0007156,GO:0007275,GO:0008092,GO:0009986,GO:0016021,GO:0016339,GO:0000902,GO:0016342,GO:0005509,GO:0034332	protein homodimerization activity|plasma membrane|cell-cell adhesion mediated by cadherin|cadherin binding|cell-cell adherens junction|cell-cell junction assembly|homophilic cell adhesion via plasma membrane adhesion molecules|multicellular organism development|cytoskeletal protein binding|cell surface|integral component of membrane|calcium-dependent cell-cell adhesion via plasma membrane cell ad…
circRNA_00103	Slc18b1	circSlc18b1	1.36522	2.73043	0	0	#NAME?	0.0491973	0.960529	Down	0	0.0814235	0.0401428	0.0402718	0	0	0	0	0	0	Chr1	-	22716588	22735761	19174	544	sense-overlapping	XM_006227717.3	Chr1:22705980_22748567_-		GeneID:100360066,Genbank:XM_006250525.3,RGD:2322879	ecotropic viral integration site 5, transcript variant X2	GO:0005794,GO:0005829,GO:0006886,GO:0012505,GO:0017137,GO:0031338,GO:0042147,GO:0043231,GO:0043547,GO:0005096,GO:0090630,GO:1902017,GO:0005622	Golgi apparatus|cytosol|intracellular protein transport|endomembrane system|Rab GTPase binding|regulation of vesicle fusion|retrograde transport, endosome to Golgi|intracellular membrane-bounded organelle|positive regulation of GTPase activity|GTPase activator activity|activation of GTPase activity|regulation of cilium assembly|intracellular
circRNA_02593	Sez6l	circSez6l	3.05877	6.11753	0	0	#NAME?	0.000277468	0.116581	Down	0.0430635	0.0916014	0.0401428	0.120815	0.0839939	0	0	0	0	0	Chr12	+	50197281	50202120	4840	667	sense-overlapping	XM_006249540.3	Chr12:50090345_50243020_+		GeneID:100364240,Genbank:XM_006250596.3,RGD:2321418	BTB (POZ) domain containing 8, transcript variant X1	GO:0005654	nucleoplasm
circRNA_03229	Sel1l3	circSel1l3	2.51727	5.03454	0	0	#NAME?	0.00117134	0.295178	Down	0.0430635	0.0407118	0	0.10068	0.146989	0	0	0	0	0	Chr14	+	60189928	60204485	14558	713	sense-overlapping	XM_341223.8	Chr14:60122968_60229565_+		GeneID:498331,Genbank:XM_017599328.1,RGD:1563360	protein tyrosine phosphatase, non-receptor type 13, transcript variant X1	GO:0005856,GO:0005886,GO:0006470,GO:0014066,GO:0030027,GO:0030496,GO:0035335,GO:0036312,GO:0043005,GO:0044297,GO:0004725,GO:0005634,GO:0005737	cytoskeleton|plasma membrane|protein dephosphorylation|regulation of phosphatidylinositol 3-kinase signaling|lamellipodium|midbody|peptidyl-tyrosine dephosphorylation|phosphatidylinositol 3-kinase regulatory subunit binding|neuron projection|cell body|protein tyrosine phosphatase activity|nucleus|cytoplasm	rno04210	Apoptosis
circRNA_07344	Rundc3b	circRundc3b	1.49289	2.98577	0	0	#NAME?	0.029429	0.960529	Down	0	0.0508897	0	0.0704757	0.0734947	0	0	0	0	0	Chr4	+	22532122	22569920	37799	645	sense-overlapping	XM_006236003.3	Chr4:22443727_22589526_+		GeneID:360917,Genbank:XM_006250709.3,RGD:1309128	CCR4-NOT transcription complex, subunit 6-like, transcript variant X1	GO:0005575,GO:0005634,GO:0005737,GO:0005829,GO:0008150,GO:0008284,GO:0010606,GO:0030014,GO:0061157,GO:0090503,GO:0000288,GO:0003674,GO:0004535	cellular_component|nucleus|cytoplasm|cytosol|biological_process|positive regulation of cell proliferation|positive regulation of cytoplasmic mRNA processing body assembly|CCR4-NOT complex|mRNA destabilization|RNA phosphodiester bond hydrolysis, exonucleolytic|nuclear-transcribed mRNA catabolic process, deadenylation-dependent decay|molecular_function|poly(A)-specific ribonuclease activity	rno03018	RNA degradation
circRNA_06167	RT1-N3	circRT1-N3	4.63729	9.27459	0	0	#NAME?	3.7464e-06	0.00585337	Down	0.0968929	0.132313	0.160571	0.0604077	0.115492	0	0	0	0	0	Chr20	+	3149832	3170181	20350	18553	sense-overlapping	XM_006255908.3	Chr20:3166793_3170474_+		GeneID:498353,Genbank:NM_001017499.1,RGD:1562708	sec1 family domain containing 2	GO:0008150,GO:0003674,GO:0005575,GO:0006904	biological_process|molecular_function|cellular_component|vesicle docking involved in exocytosis
circRNA_09776	Rims2	circRims2	1.36413	2.72826	0	0	#NAME?	0.045312	0.960529	Down	0.0645953	0.0203559	0.0200714	0	0.0734947	0	0	0	0	0	Chr7	+	78170329	78247197	76869	654	sense-overlapping	XM_017594578.1	Chr7:78091998_78594164_+		GeneID:360956,Genbank:XM_017599297.1,RGD:1309993	TBC1 domain family, member 14, transcript variant X2	GO:2000785,GO:0043231,GO:0005776,GO:0055037,GO:0005794,GO:0005829,GO:0006886,GO:0010507,GO:0071955,GO:0017137,GO:0090630,GO:0019901,GO:0005096,GO:1902017,GO:0005654,GO:0031338	regulation of autophagosome assembly|intracellular membrane-bounded organelle|autophagosome|recycling endosome|Golgi apparatus|cytosol|intracellular protein transport|negative regulation of autophagy|recycling endosome to Golgi transport|Rab GTPase binding|activation of GTPase activity|protein kinase binding|GTPase activator activity|regulation of cilium assembly|nucleoplasm|regulation of vesicle…
circRNA_10880	Rims1	circRims1	1.97187	3.94374	0	0	#NAME?	0.00713023	0.752721	Down	0	0.0712456	0	0.0604077	0.13649	0	0	0	0	0	Chr9	-	28552021	28595563	43543	1530	sense-overlapping	XM_017596675.1	Chr9:28440408_28629631_-		GeneID:305826,Genbank:XM_017599654.1,RGD:1310361	sterile alpha motif domain containing 4A, transcript variant X1	GO:0043488,GO:0001650,GO:0003723,GO:0045202,GO:0003729,GO:0005829,GO:0017148,GO:0030054,GO:0045727,GO:0030371,GO:0000289,GO:0000932,GO:0030425	regulation of mRNA stability|fibrillar center|RNA binding|synapse|mRNA binding|cytosol|negative regulation of translation|cell junction|positive regulation of translation|translation repressor activity|nuclear-transcribed mRNA poly(A) tail shortening|P-body|dendrite
circRNA_01981	Rbfox3	circRbfox3	11.5082	23.0165	0	0	#NAME?	0.000278078	0.116581	Down	0.0215318	0.203559	0.0501785	0.634281	0.566959	0	0	0	0	0	Chr10	-	107845994	107850764	4771	4771	sense-overlapping	XM_017597162.1	Chr10:107517916_107850764_-		GeneID:29557,Genbank:XM_017599642.1,RGD:62030	myosin, heavy chain 7, cardiac muscle, beta, transcript variant X1	GO:0003009,GO:0003777,GO:0005516,GO:0005524,GO:0005737,GO:0014898,GO:0005859,GO:0006936,GO:0016459,GO:0016887,GO:0030016,GO:0046034,GO:0030017,GO:0030018,GO:0046982,GO:0051015,GO:0055010,GO:0060048,GO:0000146,GO:1904385,GO:1905243,GO:0001725,GO:0002026,GO:0002027,GO:0006941,GO:0007018,GO:0007512,GO:0007568,GO:0008017,GO:0014728,GO:0030049,GO:0014883,GO:0030898,GO:0031449,GO:0032982,GO:0042803	skeletal muscle contraction|microtubule motor activity|calmodulin binding|ATP binding|cytoplasm|cardiac muscle hypertrophy in response to stress|muscle myosin complex|muscle contraction|myosin complex|ATPase activity|myofibril|ATP metabolic process|sarcomere|Z disc|protein heterodimerization activity|actin filament binding|ventricular cardiac muscle tissue morphogenesis|cardiac muscle contraction…	rno04022,rno04260,rno04261,rno05410,rno05414,rno05416	cGMP - PKG signaling pathway|Cardiac muscle contraction|Adrenergic signaling in cardiomyocytes|Hypertrophic cardiomyopathy (HCM)|Dilated cardiomyopathy (DCM)|Viral myocarditis
circRNA_01404	Ranbp17	circRanbp17	1.57901	3.15803	0	0	#NAME?	0.0270162	0.960529	Down	0	0.0508897	0.0501785	0.0805436	0	0	0	0	0	0	Chr10	-	18218676	18238682	20007	334	sense-overlapping	XM_017597247.1	Chr10:18139763_18438244_-		GeneID:58834,Genbank:XM_017600236.1,RGD:68416	DLC1 Rho GTPase activating protein, transcript variant X2	GO:0005737,GO:0005829,GO:0005884,GO:0005901,GO:0005925,GO:0008360,GO:0017166,GO:0006915,GO:0021575,GO:0030036,GO:0030336,GO:0042169,GO:0030864,GO:0043274,GO:0043547,GO:0030900,GO:0045121,GO:0048041,GO:0051497,GO:0001725,GO:0051895,GO:0001843,GO:0003007,GO:1900119,GO:0005096,GO:0005634,GO:0006919,GO:0007010,GO:0007165,GO:0007202,GO:0008285,GO:0032587,GO:0032869,GO:0008289,GO:0032956,GO:0035023,GO:…	cytoplasm|cytosol|actin filament|caveola|focal adhesion|regulation of cell shape|vinculin binding|apoptotic process|hindbrain morphogenesis|actin cytoskeleton organization|negative regulation of cell migration|SH2 domain binding|cortical actin cytoskeleton|phospholipase binding|positive regulation of GTPase activity|forebrain development|membrane raft|focal adhesion assembly|negative regulation o…
circRNA_09984	Pphln1	circPphln1	1.49828	2.99657	0	0	#NAME?	0.0290942	0.960529	Down	0.0538294	0.0916014	0	0	0.0524962	0	0	0	0	0	Chr7	+	134659946	134667817	7872	341	sense-overlapping	XM_006242230.1	Chr7:134602109_134693807_+		GeneID:112400,Genbank:XM_017599970.1,RGD:621341	neuregulin 1, transcript variant X3	GO:0043497,GO:0043624,GO:0044297,GO:0045177,GO:0045178,GO:0045202,GO:0045944,GO:0045213,GO:0046579,GO:0048513,GO:0048663,GO:0055007,GO:0048680,GO:0055012,GO:0048709,GO:0060045,GO:0060379,GO:0060956,GO:2001223,GO:0060999,GO:2001240,GO:0061098,GO:0003161,GO:0003222,GO:0003674,GO:0003712,GO:0005634,GO:0005102,GO:0005654,GO:0005737,GO:0005886,GO:0005887,GO:0007613,GO:0007626,GO:0007169,GO:0007171,GO:…	regulation of protein heterodimerization activity|cellular protein complex disassembly|cell body|apical part of cell|basal part of cell|synapse|positive regulation of transcription by RNA polymerase II|neurotransmitter receptor metabolic process|positive regulation of Ras protein signal transduction|animal organ development|neuron fate commitment|cardiac muscle cell differentiation|positive regul…	rno04012,rno01521	ErbB signaling pathway|EGFR tyrosine kinase inhibitor resistance
circRNA_11109	Pikfyve	circPikfyve	1.60986	3.21972	0	0	#NAME?	0.0255012	0.960529	Down	0.086127	0.0203559	0.0401428	0.0402718	0	0	0	0	0	0	Chr9	+	71954951	71960153	5203	554	sense-overlapping	XM_006245074.3	Chr9:71911744_72005816_+		GeneID:291259,Genbank:NM_203366.2,RGD:1303252	zinc finger, MYND-type containing 11, transcript variant 1	GO:0043124,GO:0003690,GO:0046329,GO:0003712,GO:0051607,GO:0003714,GO:0005634,GO:0005654,GO:1903507,GO:0006355,GO:2001237,GO:0008270,GO:0034243,GO:0035064,GO:0000122,GO:0042393,GO:0000977,GO:0003682	negative regulation of I-kappaB kinase/NF-kappaB signaling|double-stranded DNA binding|negative regulation of JNK cascade|transcription cofactor activity|defense response to virus|transcription corepressor activity|nucleus|nucleoplasm|negative regulation of nucleic acid-templated transcription|regulation of transcription, DNA-templated|negative regulation of extrinsic apoptotic signaling pathway|…
circRNA_08400	Pde4b	circPde4b	7.31027	14.6205	0	0	#NAME?	2.32634e-07	0.000908669	Down	0.0322976	0.223915	0.0903213	0.241631	0.356974	0	0	0	0	0	Chr5	+	122019303	122037709	18407	353	sense-overlapping	NM_017031.2	Chr5:121759236_122136814_+		GeneID:681037,Genbank:NM_001271333.1,RGD:1584707	PRELI domain containing 2	GO:0005758,GO:0015914,GO:1990050	mitochondrial intermembrane space|phospholipid transport|phosphatidic acid transporter activity
circRNA_09158	Pcnx4	circPcnx4	7.50892	15.0178	0	0	#NAME?	4.24061e-07	0.00110425	Down	0.279913	0.264626	0.180643	0.161087	0	0	0	0	0	0	Chr6	+	95353688	95450110	96423	92839	sense-overlapping	XM_008764726.2	Chr6:95314867_95452631_+		GeneID:29357,Genbank:NM_001277450.1,RGD:3031	SMAD family member 2, transcript variant 2	GO:0003677,GO:0003682,GO:0003690,GO:0003700,GO:0006355,GO:0005160,GO:0006366,GO:0005515,GO:0006468,GO:0005634,GO:0007179,GO:0009880,GO:0007182,GO:0009952,GO:0007183,GO:0007352,GO:0010628,GO:0010629,GO:0010718,GO:0017015,GO:0000790,GO:0034713,GO:0019902,GO:0000978,GO:0035265,GO:0023019,GO:0001077,GO:0035556,GO:0030073,GO:0001657,GO:0001701,GO:0038092,GO:0001706,GO:0042060,GO:0001707,GO:0042803,GO:…	DNA binding|chromatin binding|double-stranded DNA binding|DNA binding transcription factor activity|regulation of transcription, DNA-templated|transforming growth factor beta receptor binding|transcription by RNA polymerase II|protein binding|protein phosphorylation|nucleus|transforming growth factor beta receptor signaling pathway|embryonic pattern specification|common-partner SMAD protein phosp…	rno04350,rno04390,rno04371,rno04068,rno04144,rno04110,rno04218,rno04520,rno04550,rno04659,rno04926,rno05200,rno05205,rno05210,rno05212,rno05225,rno05226,rno05321,rno04933,rno05166,rno05142	TGF-beta signaling pathway|Hippo signaling pathway|Apelin signaling pathway|FoxO signaling pathway|Endocytosis|Cell cycle|Cellular senescence|Adherens junction|Signaling pathways regulating pluripotency of stem cells|Th17 cell differentiation|Relaxin signaling pathway|Pathways in cancer|Proteoglycans in cancer|Colorectal cancer|Pancreatic cancer|Hepatocellular carcinoma|Gastric cancer|Inflammatio…
circRNA_03877	Pbrm1	circPbrm1	2.04585	4.0917	0	0	#NAME?	0.00521823	0.667317	Down	0	0.0712456	0.0200714	0.0704757	0.104992	0	0	0	0	0	Chr16	+	7126591	7138308	11718	729	sense-overlapping	XM_017600279.1	Chr16:7103714_7202899_+		GeneID:24547,Genbank:XM_006254997.3,RGD:3054	myelin basic protein, transcript variant X2	GO:0007417,GO:0007568,GO:0007605,GO:0009636,GO:0019911,GO:0042552,GO:0042995,GO:0032570,GO:0043025,GO:0032991,GO:0043209,GO:1904685,GO:2000778,GO:0043218,GO:0000165,GO:0002020,GO:0005515,GO:0005516,GO:0005622,GO:0005886,GO:0033269,GO:0034115,GO:0034612,GO:0035633,GO:0046689,GO:0050771,GO:0061024,GO:0070542,GO:0071944,GO:1904209	central nervous system development|aging|sensory perception of sound|response to toxic substance|structural constituent of myelin sheath|myelination|cell projection|response to progesterone|neuronal cell body|protein-containing complex|myelin sheath|positive regulation of metalloendopeptidase activity|positive regulation of interleukin-6 secretion|compact myelin|MAPK cascade|protease binding|prot…
circRNA_02407	Pan3	circPan3	1.64074	3.28147	0	0	#NAME?	0.0199673	0.960529	Down	0	0.0305338	0.0602142	0.0402718	0.0734947	0	0	0	0	0	Chr12	-	9297691	9299418	1728	1728	sense-overlapping	XM_006248844.3	Chr12:9214116_9331896_-		GeneID:361388,Genbank:NM_001108444.1,RGD:1311085	GRB2-associated binding protein 1	GO:0038089,GO:0005515,GO:0043410,GO:0005737,GO:0045766,GO:0006979,GO:0007165,GO:0007173,GO:0007257,GO:0007507,GO:0048008,GO:0008544,GO:0060711,GO:0030334,GO:0070102,GO:0031532,GO:0090668,GO:0035728,GO:0000187,GO:0035924,GO:0001525,GO:0038084,GO:0004871	positive regulation of cell migration by vascular endothelial growth factor signaling pathway|protein binding|positive regulation of MAPK cascade|cytoplasm|positive regulation of angiogenesis|response to oxidative stress|signal transduction|epidermal growth factor receptor signaling pathway|activation of JUN kinase activity|heart development|platelet-derived growth factor receptor signaling pathw…	rno04014,rno04012,rno04072,rno04722,rno05205,rno05225,rno05226,rno05211,rno05100,rno01521	Ras signaling pathway|ErbB signaling pathway|Phospholipase D signaling pathway|Neurotrophin signaling pathway|Proteoglycans in cancer|Hepatocellular carcinoma|Gastric cancer|Renal cell carcinoma|Bacterial invasion of epithelial cells|EGFR tyrosine kinase inhibitor resistance
circRNA_08821	Nrxn1	circNrxn1	1.83589	3.67178	0	0	#NAME?	0.0102801	0.854341	Down	0	0.0407118	0.0602142	0.0302039	0.104992	0	0	0	0	0	Chr6	-	14457691	14490352	32662	870	sense-overlapping	NM_021767.2	Chr6:13886757_15191660_-		GeneID:688429,Genbank:XM_017601356.1,RGD:1588859	Rho GTPase activating protein 10, transcript variant X1	GO:0005829,GO:0007010,GO:0007165,GO:0043066,GO:0043547,GO:0005096	cytosol|cytoskeleton organization|signal transduction|negative regulation of apoptotic process|positive regulation of GTPase activity|GTPase activator activity	rno05100	Bacterial invasion of epithelial cells
circRNA_04136	Npepo	circNpepo	1.37217	2.74434	0	0	#NAME?	0.0434594	0.960529	Down	0	0	0.0301071	0.0302039	0.125991	0	0	0	0	0	Chr17	+	694609	739440	44832	613	sense-overlapping	XM_008771429.2	Chr17:507389_825062_+		GeneID:307829,Genbank:XM_008772567.2,RGD:1560268	zinc finger homeobox 3, transcript variant X1	GO:0045662,GO:0003674,GO:0045663,GO:0005634,GO:0045664,GO:0005667,GO:0005737,GO:0007050,GO:0045892,GO:0007420,GO:0045893,GO:0008270,GO:0071559,GO:0016604,GO:1904059,GO:0019899,GO:0000122,GO:0032922,GO:0000978,GO:0044212,GO:0001046	negative regulation of myoblast differentiation|molecular_function|positive regulation of myoblast differentiation|nucleus|regulation of neuron differentiation|transcription factor complex|cytoplasm|cell cycle arrest|negative regulation of transcription, DNA-templated|brain development|positive regulation of transcription, DNA-templated|zinc ion binding|response to transforming growth factor beta…	rno04550	Signaling pathways regulating pluripotency of stem cells
circRNA_02385	Mtus2	circMtus2	1.4215	2.84301	0	0	#NAME?	0.0403571	0.960529	Down	0.0430635	0.0916014	0	0.0402718	0	0	0	0	0	0	Chr12	-	8189807	8220963	31157	473	sense-overlapping	XM_017598433.1	Chr12:8111655_8491239_-		GeneID:307829,Genbank:XM_008772567.2,RGD:1560268	zinc finger homeobox 3, transcript variant X1	GO:0045662,GO:0003674,GO:0045663,GO:0005634,GO:0045664,GO:0005667,GO:0005737,GO:0007050,GO:0045892,GO:0007420,GO:0045893,GO:0008270,GO:0071559,GO:0016604,GO:1904059,GO:0019899,GO:0000122,GO:0032922,GO:0000978,GO:0044212,GO:0001046	negative regulation of myoblast differentiation|molecular_function|positive regulation of myoblast differentiation|nucleus|regulation of neuron differentiation|transcription factor complex|cytoplasm|cell cycle arrest|negative regulation of transcription, DNA-templated|brain development|positive regulation of transcription, DNA-templated|zinc ion binding|response to transforming growth factor beta…	rno04550	Signaling pathways regulating pluripotency of stem cells
circRNA_06492	Mapkap1	circMapkap1	1.44871	2.89741	0	0	#NAME?	0.0382307	0.960529	Down	0.0322976	0	0.0301071	0.0704757	0.0419969	0	0	0	0	0	Chr3	+	13496853	13522529	25677	725	sense-overlapping	XM_006233949.2	Chr3:13484952_13701772_+		GeneID:81808,Genbank:NM_031130.1,RGD:621682	nuclear receptor subfamily 2, group F, member 1	GO:0010977,GO:0001764,GO:0021796,GO:0003700,GO:0030522,GO:0003707,GO:0004879,GO:0005634,GO:0005654,GO:0030900,GO:0005829,GO:0043401,GO:0043565,GO:0006351,GO:0044323,GO:0007399,GO:0000122,GO:0045944,GO:0008270,GO:0000978,GO:1903800,GO:0010468,GO:0001078	negative regulation of neuron projection development|neuron migration|cerebral cortex regionalization|DNA binding transcription factor activity|intracellular receptor signaling pathway|steroid hormone receptor activity|nuclear receptor activity|nucleus|nucleoplasm|forebrain development|cytosol|steroid hormone mediated signaling pathway|sequence-specific DNA binding|transcription, DNA-templated|re…
circRNA_09862	Kcnk9	circKcnk9	1.8304	3.66079	0	0	#NAME?	0.0103985	0.854587	Down	0	0.0610676	0.0200714	0.0704757	0.0839939	0	0	0	0	0	Chr7	-	113903712	113904663	952	952	exonic	XM_017595136.1	Chr7:113894918_113938397_-
circRNA_05587	Hltf	circHltf	1.83934	3.67867	0	0	#NAME?	0.0180113	0.960529	Down	0.0322976	0	0	0.10068	0.104992	0	0	0	0	0	Chr2	+	104882050	104908155	26106	1759	sense-overlapping	XM_006232175.3	Chr2:104854571_104914338_+		GeneID:108350028,Genbank:XM_017591281.1	uncharacterized LOC108350028, transcript variant X2
circRNA_02553	Hectd4	circHectd4	1.44481	2.88962	0	0	#NAME?	0.0353577	0.960529	Down	0	0.0508897	0	0.0805436	0.0524962	0	0	0	0	0	Chr12	-	40816701	40823128	6428	640	sense-overlapping	XM_017598533.1	Chr12:40712078_40860930_-		GeneID:85266,Genbank:NM_053504.1,RGD:69238	protease, serine 12	GO:0031638,GO:0005886,GO:0043083,GO:0006508,GO:0006887,GO:0006898,GO:0008233,GO:0043195,GO:0030424,GO:0045202,GO:0030425,GO:0004252,GO:0031410,GO:0005044	zymogen activation|plasma membrane|synaptic cleft|proteolysis|exocytosis|receptor-mediated endocytosis|peptidase activity|terminal bouton|axon|synapse|dendrite|serine-type endopeptidase activity|cytoplasmic vesicle|scavenger receptor activity
circRNA_08236	Frmd3	circFrmd3	2.13713	4.27426	0	0	#NAME?	0.0167759	0.960529	Down	0.118425	0.111957	0.0301071	0	0	0	0	0	0	0	Chr5	-	90040536	90063651	23116	633	sense-overlapping	NM_001106662.1	Chr5:90040495_90282327_-		GeneID:310856,Genbank:XM_006233327.3,RGD:1307965	pyrophosphatase (inorganic) 2, transcript variant X1	GO:0006470,GO:0051881,GO:0000287,GO:0004427,GO:0004722	protein dephosphorylation|regulation of mitochondrial membrane potential|magnesium ion binding|inorganic diphosphatase activity|protein serine/threonine phosphatase activity	rno00190	Oxidative phosphorylation
circRNA_08237	Frmd3	circFrmd3	4.46625	8.93251	0	0	#NAME?	7.2496e-06	0.00809056	Down	0.139956	0.101779	0.110393	0.151019	0.0209985	0	0	0	0	0	Chr5	-	90063196	90063651	456	456	exonic	NM_001106662.1	Chr5:90040495_90282327_-		GeneID:102546968,Genbank:XM_017601833.1,RGD:7631662	RT1 class I histocompatibility antigen, AA alpha chain-like
circRNA_04012	Fat1	circFat1	4.91128	9.82256	0	0	#NAME?	0.0212678	0.960529	Down	0	0	0	0.231563	0.440968	0	0	0	0	0	Chr16	-	50437205	50487053	49849	3601	sense-overlapping	XM_017600260.1	Chr16:50372150_50498939_-		GeneID:294565,Genbank:XM_008772940.2,RGD:1310149	family with sequence similarity 13, member C, transcript variant X1
circRNA_05164	Fa2h	circFa2h	1.98946	3.97893	0	0	#NAME?	0.0225158	0.960529	Down	0.0753612	0.0407118	0.110393	0	0	0	0	0	0	0	Chr19	-	43470731	43546761	76031	76031	sense-overlapping	NM_001135583.1	Chr19:43545380_43596788_-		GeneID:309860,Genbank:XM_017601661.1,RGD:1560479	sine oculis binding protein homolog, transcript variant X3	GO:0032184,GO:0042472,GO:0046872,GO:0050890,GO:0090102,GO:0005634,GO:0007605,GO:0007626	SUMO polymer binding|inner ear morphogenesis|metal ion binding|cognition|cochlea development|nucleus|sensory perception of sound|locomotory behavior
circRNA_08623	Ephb2	circEphb2	1.99851	3.99701	0	0	#NAME?	0.0117045	0.896428	Down	0	0	0.0501785	0.110747	0.0839939	0	0	0	0	0	Chr5	-	155139720	155143539	3820	750	sense-overlapping	NM_001127319.1	Chr5:155024478_155143539_-		GeneID:54348,Genbank:XM_008761922.2,RGD:621643	serine threonine kinase 39, transcript variant X1	GO:0005524,GO:0005654,GO:0005737,GO:0005829,GO:0019898,GO:0019901,GO:0005856,GO:0023014,GO:0006468,GO:0023016,GO:0031098,GO:0032147,GO:1901380,GO:0032414,GO:1905408,GO:0035556,GO:2000650,GO:0036438,GO:0000187,GO:0001933,GO:0004672,GO:0004674,GO:0005515,GO:0007346,GO:0008217,GO:0016020,GO:0016301,GO:0016323,GO:0042981,GO:0016324,GO:0043231,GO:0018105,GO:0043268,GO:0018107,GO:0046777,GO:0050727,GO:…	ATP binding|nucleoplasm|cytoplasm|cytosol|extrinsic component of membrane|protein kinase binding|cytoskeleton|signal transduction by protein phosphorylation|protein phosphorylation|signal transduction by trans-phosphorylation|stress-activated protein kinase signaling cascade|activation of protein kinase activity|negative regulation of potassium ion transmembrane transport|positive regulation of i…
circRNA_03119	Epha5	circEpha5	1.37923	2.75845	0	0	#NAME?	0.0439403	0.960529	Down	0	0.0814235	0.0501785	0	0.0419969	0	0	0	0	0	Chr14	+	25859208	25877265	18058	391	sense-overlapping	XM_006250818.3	Chr14:25589312_25955079_+		GeneID:54348,Genbank:XM_008761922.2,RGD:621643	serine threonine kinase 39, transcript variant X1	GO:0005524,GO:0005654,GO:0005737,GO:0005829,GO:0019898,GO:0019901,GO:0005856,GO:0023014,GO:0006468,GO:0023016,GO:0031098,GO:0032147,GO:1901380,GO:0032414,GO:1905408,GO:0035556,GO:2000650,GO:0036438,GO:0000187,GO:0001933,GO:0004672,GO:0004674,GO:0005515,GO:0007346,GO:0008217,GO:0016020,GO:0016301,GO:0016323,GO:0042981,GO:0016324,GO:0043231,GO:0018105,GO:0043268,GO:0018107,GO:0046777,GO:0050727,GO:…	ATP binding|nucleoplasm|cytoplasm|cytosol|extrinsic component of membrane|protein kinase binding|cytoskeleton|signal transduction by protein phosphorylation|protein phosphorylation|signal transduction by trans-phosphorylation|stress-activated protein kinase signaling cascade|activation of protein kinase activity|negative regulation of potassium ion transmembrane transport|positive regulation of i…
circRNA_09306	Eml5	circEml5	1.57708	3.15417	0	0	#NAME?	0.0226974	0.960529	Down	0	0.0407118	0.0401428	0.0302039	0.0944931	0	0	0	0	0	Chr6	-	122804707	122817427	12721	1022	sense-overlapping	XM_003750213.4	Chr6:122768939_122898045_-		GeneID:311743,Genbank:XM_017592327.1,RGD:1561394	sterile alpha motif and leucine zipper containing kinase AZK, transcript variant X1	GO:0035556,GO:0004674,GO:0042733,GO:0004709,GO:0043065,GO:0005524,GO:0005634,GO:0005737,GO:0051403,GO:0005829,GO:0060173,GO:0006468,GO:0071480,GO:0007010,GO:0007050,GO:0000077,GO:0007093,GO:0000186,GO:0007257,GO:0000287	intracellular signal transduction|protein serine/threonine kinase activity|embryonic digit morphogenesis|MAP kinase kinase kinase activity|positive regulation of apoptotic process|ATP binding|nucleus|cytoplasm|stress-activated MAPK cascade|cytosol|limb development|protein phosphorylation|cellular response to gamma radiation|cytoskeleton organization|cell cycle arrest|DNA damage checkpoint|mitotic…
circRNA_07754	Eif4e3	circEif4e3	1.80793	3.61585	0	0	#NAME?	0.0119228	0.904277	Down	0.0968929	0.0508897	0	0.0302039	0.0524962	0	0	0	0	0	Chr4	-	132075419	132113888	38470	3396	sense-overlapping	NM_001106612.1	Chr4:132068581_132111092_-		GeneID:366138,Genbank:XM_017592179.1,RGD:1307846	low density lipoprotein receptor class A domain containing 3, transcript variant X1	GO:0016020,GO:0016021,GO:0070613,GO:0001540,GO:0005886,GO:0006898	membrane|integral component of membrane|regulation of protein processing|amyloid-beta binding|plasma membrane|receptor-mediated endocytosis
circRNA_09025	Dock4	circDock4	1.79151	3.58303	0	0	#NAME?	0.012337	0.909213	Down	0.0430635	0	0.0301071	0.0604077	0.0944931	0	0	0	0	0	Chr6	+	60609626	60633969	24344	491	sense-overlapping	XM_008764654.2	Chr6:60374839_60782648_+		GeneID:311478,Genbank:XM_017591761.1,RGD:1310146	kinesin family member 16B, transcript variant X10	GO:0017137,GO:0007492,GO:0003777,GO:0032266,GO:0008017,GO:0005524,GO:0032801,GO:0005547,GO:0043325,GO:0005575,GO:0005768,GO:0005769,GO:0005829,GO:0008150,GO:0005871,GO:0045022,GO:0008543,GO:0005874,GO:0045335,GO:0008574,GO:0006895,GO:0071346,GO:0007018,GO:0001704,GO:0080025,GO:0016192,GO:0001919,GO:0016887,GO:0007173,GO:0003674	Rab GTPase binding|endoderm development|microtubule motor activity|phosphatidylinositol-3-phosphate binding|microtubule binding|ATP binding|receptor catabolic process|phosphatidylinositol-3,4,5-trisphosphate binding|phosphatidylinositol-3,4-bisphosphate binding|cellular_component|endosome|early endosome|cytosol|biological_process|kinesin complex|early endosome to late endosome transport|fibroblas…
circRNA_07337	Crot	circCrot	2.84704	5.69408	0	0	#NAME?	0.0406896	0.960529	Down	0	0	0.150535	0.161087	0	0	0	0	0	0	Chr4	+	22084945	22091386	6442	261	sense-overlapping	XM_006236005.3	Chr4:22079837_22116264_+		GeneID:502710,Genbank:XM_008762670.2,RGD:1587205	lysine methyltransferase 2C, transcript variant X2	GO:0007338,GO:0008150,GO:0010468,GO:0016571,GO:0035097,GO:0035264,GO:0042800,GO:0044666,GO:0048146,GO:0061029,GO:0003674,GO:0005575,GO:0005634	single fertilization|biological_process|regulation of gene expression|histone methylation|histone methyltransferase complex|multicellular organism growth|histone methyltransferase activity (H3-K4 specific)|MLL3/4 complex|positive regulation of fibroblast proliferation|eyelid development in camera-type eye|molecular_function|cellular_component|nucleus	rno00310	Lysine degradation
circRNA_01135	Cpeb3	circCpeb3	2.29184	4.58368	0	0	#NAME?	0.00322113	0.559187	Down	0.0430635	0.0712456	0.0802856	0.0704757	0	0	0	0	0	0	Chr1	-	255706980	255764689	57710	458	sense-overlapping	XM_017590351.1	Chr1:255660165_255812747_-		GeneID:311952,Genbank:XM_006235923.3,RGD:735097	polypeptide N-acetylgalactosaminyltransferase 11, transcript variant X1	GO:0061314,GO:0016266,GO:0004653,GO:0018242,GO:0018243,GO:0005112,GO:0005794,GO:0007220,GO:0007368,GO:0008593,GO:0030246,GO:0009312,GO:0000139,GO:0046872,GO:0016020,GO:0060271,GO:0016021	Notch signaling involved in heart development|O-glycan processing|polypeptide N-acetylgalactosaminyltransferase activity|protein O-linked glycosylation via serine|protein O-linked glycosylation via threonine|Notch binding|Golgi apparatus|Notch receptor processing|determination of left/right symmetry|regulation of Notch signaling pathway|carbohydrate binding|oligosaccharide biosynthetic process|Go…	rno00512	Mucin type O-glycan biosynthesis
circRNA_01137	Cpeb3	circCpeb3	1.86627	3.73255	0	0	#NAME?	0.0106112	0.854587	Down	0	0.0508897	0.0401428	0.10068	0.0314977	0	0	0	0	0	Chr1	-	255727112	255728514	1403	258	sense-overlapping	XM_017590351.1	Chr1:255660165_255812747_-		GeneID:24924,Genbank:XM_017592475.1,RGD:3444	pleiotrophin, transcript variant X1	GO:0005783,GO:0007420,GO:0007507,GO:0007612,GO:0008083,GO:0016525,GO:0019901,GO:0021510,GO:0008201,GO:0021549,GO:0021794,GO:0030282,GO:0030324,GO:0043065,GO:0030336,GO:0043394,GO:0030902,GO:0044849,GO:0031594,GO:0045446,GO:0045837,GO:0048471,GO:0050680,GO:0001503,GO:1904397,GO:0051781,GO:0001889,GO:1904399,GO:0060041,GO:0005515,GO:1990089,GO:0060221,GO:0005539,GO:2000347,GO:0005576,GO:0005604,GO:…	endoplasmic reticulum|brain development|heart development|learning|growth factor activity|negative regulation of angiogenesis|protein kinase binding|spinal cord development|heparin binding|cerebellum development|thalamus development|bone mineralization|lung development|positive regulation of apoptotic process|negative regulation of cell migration|proteoglycan binding|hindbrain development|estrous…
circRNA_03925	Ccser2	circCcser2	2.12565	4.25131	0	0	#NAME?	0.00490316	0.664804	Down	0.086127	0.0305338	0.0501785	0.0402718	0.0524962	0	0	0	0	0	Chr16	-	14184372	14197349	12978	1761	sense-overlapping	XM_017600329.1	Chr16:14130751_14210512_-		GeneID:362339,Genbank:NM_001012188.1,RGD:1306040	cAMP responsive element binding protein 3-like 2	GO:0044212,GO:0006888,GO:0001228,GO:0045893,GO:0016021,GO:0002062,GO:0045944,GO:0030968,GO:0051216,GO:0005634,GO:0005654,GO:0034976,GO:0005783,GO:0035497,GO:0000977,GO:0005789,GO:0000978,GO:0006366,GO:0001077	transcription regulatory region DNA binding|ER to Golgi vesicle-mediated transport|transcriptional activator activity, RNA polymerase II transcription regulatory region sequence-specific DNA binding|positive regulation of transcription, DNA-templated|integral component of membrane|chondrocyte differentiation|positive regulation of transcription by RNA polymerase II|endoplasmic reticulum unfolded …	rno04668,rno04024,rno04022,rno04151,rno04152,rno04911,rno04922,rno04915,rno04926,rno04918,rno04916,rno04925,rno04927,rno04261,rno04962,rno04725,rno04728,rno04211,rno04714,rno05203,rno05215,rno05016,rno05030,rno05031,rno05034,rno04931,rno04934,rno05161,rno05165	TNF signaling pathway|cAMP signaling pathway|cGMP - PKG signaling pathway|PI3K-Akt signaling pathway|AMPK signaling pathway|Insulin secretion|Glucagon signaling pathway|Estrogen signaling pathway|Relaxin signaling pathway|Thyroid hormone synthesis|Melanogenesis|Aldosterone synthesis and secretion|Cortisol synthesis and secretion|Adrenergic signaling in cardiomyocytes|Vasopressin-regulated water r…
circRNA_02760	Cacna1e	circCacna1e	2.16242	4.32483	0	0	#NAME?	0.00773442	0.782618	Down	0	0.0916014	0	0.110747	0.0734947	0	0	0	0	0	Chr13	-	72342021	72367981	25961	516	sense-overlapping	XM_017598908.1	Chr13:71899445_72534913_-		GeneID:500282,Genbank:NM_001024332.1,RGD:1562830	ADP-ribosylation factor like GTPase 8B	GO:0005765,GO:0007059,GO:0019003,GO:0030496,GO:0031902,GO:0032418,GO:0043014,GO:0048487,GO:0051233,GO:0051301,GO:0005525,GO:0005737	lysosomal membrane|chromosome segregation|GDP binding|midbody|late endosome membrane|lysosome localization|alpha-tubulin binding|beta-tubulin binding|spindle midzone|cell division|GTP binding|cytoplasm
circRNA_10529	Bckdhb	circBckdhb	1.48504	2.97008	0	0	#NAME?	0.0325458	0.960529	Down	0.0430635	0.0610676	0.0401428	0	0.0419969	0	0	0	0	0	Chr8	+	91509748	91527174	17427	611	sense-overlapping	NM_019267.1	Chr8:91464229_91656134_+		GeneID:116669,Genbank:XM_008763279.2,RGD:621759	von Willebrand factor, transcript variant X1	GO:0005576,GO:0005578,GO:0005615,GO:0005737,GO:0005783,GO:0031012,GO:0007155,GO:0007596,GO:0031589,GO:0033093,GO:0097421,GO:0033591,GO:0035902,GO:0042802,GO:0001889,GO:0001890,GO:0002020,GO:0003674,GO:0005178,GO:0005518,GO:0007599,GO:0009897,GO:0010165,GO:0019865,GO:0030168,GO:0042803,GO:0047485,GO:0051087,GO:0051260,GO:0070417,GO:0071222	extracellular region|proteinaceous extracellular matrix|extracellular space|cytoplasm|endoplasmic reticulum|extracellular matrix|cell adhesion|blood coagulation|cell-substrate adhesion|Weibel-Palade body|liver regeneration|response to L-ascorbic acid|response to immobilization stress|identical protein binding|liver development|placenta development|protease binding|molecular_function|integrin bind…	rno04151,rno04512,rno04510,rno04610,rno04611,rno05165	PI3K-Akt signaling pathway|ECM-receptor interaction|Focal adhesion|Complement and coagulation cascades|Platelet activation|Human papillomavirus infection
circRNA_10287	Bbs4	circBbs4	2.06044	4.12088	0	0	#NAME?	0.00556206	0.668474	Down	0.0322976	0.0508897	0.0501785	0.0503398	0.0734947	0	0	0	0	0	Chr8	-	64139289	64145423	6135	381	sense-overlapping	XM_017595558.1	Chr8:64115005_64154432_-		GeneID:246237,Genbank:NM_139340.2,RGD:621175	pleckstrin homology domain containing A5	GO:0010314,GO:0032266,GO:0061458,GO:0070273,GO:0080025,GO:0005654,GO:0005829	phosphatidylinositol-5-phosphate binding|phosphatidylinositol-3-phosphate binding|reproductive system development|phosphatidylinositol-4-phosphate binding|phosphatidylinositol-3,5-bisphosphate binding|nucleoplasm|cytosol
circRNA_11208	Atg16l1	circAtg16l1	1.93085	3.86171	0	0	#NAME?	0.0277026	0.960529	Down	0	0.152669	0.0200714	0.0402718	0.0314977	0	0	0	0	0	Chr9	+	94890532	94898104	7573	510	sense-overlapping	XM_006245419.3	Chr9:94879876_94915231_+		GeneID:362465,Genbank:XM_342788.7,RGD:1564868	transmembrane and tetratricopeptide repeat containing 1, transcript variant X1	GO:0016021	integral component of membrane
circRNA_09576	Anks1b	circAnks1b	1.44548	2.89096	0	0	#NAME?	0.0325699	0.960529	Down	0.0322976	0.0814235	0	0	0.0839939	0	0	0	0	0	Chr7	+	31605670	31633781	28112	564	sense-overlapping	XM_017594832.1	Chr7:30714323_31678337_+		GeneID:313101,Genbank:XM_017593344.1,RGD:1305724	F-box and leucine-rich repeat protein 4, transcript variant X4	GO:0016607,GO:0004842,GO:0005758,GO:0016567	nuclear speck|ubiquitin-protein transferase activity|mitochondrial intermembrane space|protein ubiquitination
circRNA_05173	Adamts18	circAdamts18	2.08973	4.17946	0	0	#NAME?	0.0477147	0.960529	Down	0	0	0	0.120815	0.157489	0	0	0	0	0	Chr19	-	46045245	46075742	30498	17576	sense-overlapping	NM_001191944.1	Chr19:46005055_46167912_-		GeneID:50552,Genbank:NM_001008879.2,RGD:61931	zinc finger protein 292	GO:0006366,GO:0008134,GO:0045944,GO:0001077,GO:0003677,GO:0005634	transcription by RNA polymerase II|transcription factor binding|positive regulation of transcription by RNA polymerase II|transcriptional activator activity, RNA polymerase II proximal promoter sequence-specific DNA binding|DNA binding|nucleus
circRNA_11095	Adam23	circAdam23	1.49527	2.99054	0	0	#NAME?	0.0292806	0.960529	Down	0	0.0203559	0.0200714	0.0604077	0.0944931	0	0	0	0	0	Chr9	+	70258626	70268898	10273	622	sense-overlapping	NM_001029899.1	Chr9:70133969_70290117_+		GeneID:298086,Genbank:NM_001106658.2,RGD:1310467	zinc finger CCHC-type containing 7	GO:0005829,GO:0008270,GO:0003676,GO:0005730	cytosol|zinc ion binding|nucleic acid binding|nucleolus	rno03018	RNA degradation
circRNA_00116		circRNA_00116	1.37091	2.74183	0	0	#NAME?	0.0446891	0.960529	Down	0	0.0203559	0.0702499	0	0.0839939	0	0	0	0	0	Chr1	+	25284174	25284394	221	221	intergenic				GeneID:298744,Genbank:XM_006239623.3,RGD:1308710	cysteine rich transmembrane BMP regulator 1, transcript variant X1	GO:0010951,GO:0016021,GO:0030165,GO:0001558,GO:0004867,GO:0005520	negative regulation of endopeptidase activity|integral component of membrane|PDZ domain binding|regulation of cell growth|serine-type endopeptidase inhibitor activity|insulin-like growth factor binding
circRNA_00423		circRNA_00423	4.84585	9.6917	0	0	#NAME?	0.000119478	0.0777802	Down	0.0538294	0.234093	0.160571	0.120815	0	0	0	0	0	0	Chr1	-	121281853	121293097	11245	11245	intergenic				GeneID:114520,Genbank:XM_006240075.3,RGD:621827	striatin 3, transcript variant X1	GO:0045892,GO:0032355,GO:0003700,GO:0045944,GO:0032991,GO:0005515,GO:0051721,GO:0033147,GO:0005516,GO:0005634,GO:0005654,GO:0005737,GO:0043025,GO:0070016,GO:0044877,GO:0005794,GO:0005886,GO:0017048,GO:0000122,GO:0030425,GO:0000159	negative regulation of transcription, DNA-templated|response to estradiol|DNA binding transcription factor activity|positive regulation of transcription by RNA polymerase II|protein-containing complex|protein binding|protein phosphatase 2A binding|negative regulation of intracellular estrogen receptor signaling pathway|calmodulin binding|nucleus|nucleoplasm|cytoplasm|neuronal cell body|armadillo …
circRNA_00425		circRNA_00425	2.07398	4.14796	0	0	#NAME?	0.0268258	0.960529	Down	0	0.122135	0.100357	0.0201359	0	0	0	0	0	0	Chr1	-	121290678	121293097	2420	2420	intergenic				GeneID:299075,Genbank:NM_001106733.1,RGD:1309325	trafficking protein particle complex 6B	GO:0030008,GO:0043087,GO:0005801,GO:0005802,GO:0006888	TRAPP complex|regulation of GTPase activity|cis-Golgi network|trans-Golgi network|ER to Golgi vesicle-mediated transport
circRNA_00427		circRNA_00427	3.25117	6.50235	0	0	#NAME?	0.000448876	0.166982	Down	0.118425	0.0305338	0.120428	0.10068	0	0	0	0	0	0	Chr1	-	121968154	121970076	1923	1923	intergenic				GeneID:314280,Genbank:XM_008764785.2,RGD:1303126	SPARC related modular calcium binding 1, transcript variant X3	GO:0007165,GO:0010811,GO:0030198,GO:0045667,GO:0050840,GO:0060173,GO:0001654,GO:0005509,GO:0005604	signal transduction|positive regulation of cell-substrate adhesion|extracellular matrix organization|regulation of osteoblast differentiation|extracellular matrix binding|limb development|eye development|calcium ion binding|basement membrane
circRNA_00484		circRNA_00484	3.56988	7.13976	0	0	#NAME?	5.95827e-05	0.0517178	Down	0.107659	0.132313	0.0802856	0	0.13649	0	0	0	0	0	Chr1	+	131552706	131577776	25071	25071	intergenic				GeneID:362779,Genbank:XM_008764822.1,RGD:1306069	vaccinia related kinase 1, transcript variant X5	GO:0072355,GO:0008360,GO:0005524,GO:0090166,GO:0016055,GO:0005634,GO:0018105,GO:0005654,GO:0005730,GO:0019901,GO:0005737,GO:0031493,GO:0005795,GO:0035175,GO:0005829,GO:0043987,GO:0004672,GO:0046777,GO:0006468,GO:0004674,GO:0072354,GO:0006897	histone H3-T3 phosphorylation|regulation of cell shape|ATP binding|Golgi disassembly|Wnt signaling pathway|nucleus|peptidyl-serine phosphorylation|nucleoplasm|nucleolus|protein kinase binding|cytoplasm|nucleosomal histone binding|Golgi stack|histone kinase activity (H3-S10 specific)|cytosol|histone H3-S10 phosphorylation|protein kinase activity|protein autophosphorylation|protein phosphorylation|…
circRNA_00770		circRNA_00770	49.0236	98.0473	0	0	#NAME?	4.99629e-06	0.00650518	Down	1.66871	2.69715	0	1.62094	0	0	0	0	0	0	Chr1	-	194850656	194917768	67113	67113	intergenic				GeneID:362865,Genbank:XM_017595197.1,RGD:1564821	N-acetylglucosamine-1-phosphate transferase, alpha and beta subunits, transcript variant X2	GO:0005509,GO:0005794,GO:0007040,GO:0009306,GO:0016021,GO:0016256,GO:0033299,GO:0046835,GO:0000139,GO:0003976	calcium ion binding|Golgi apparatus|lysosome organization|protein secretion|integral component of membrane|N-glycan processing to lysosome|secretion of lysosomal enzymes|carbohydrate phosphorylation|Golgi membrane|UDP-N-acetylglucosamine-lysosomal-enzyme N-acetylglucosaminephosphotransferase activity	rno04142	Lysosome
circRNA_00883		circRNA_00883	1.44928	2.89855	0	0	#NAME?	0.0350324	0.960529	Down	0.0430635	0.0916014	0	0.0201359	0.0314977	0	0	0	0	0	Chr1	-	205040507	205043157	2651	2651	intergenic				GeneID:117060,Genbank:XM_008765482.2,RGD:621236	ubiquitin protein ligase E3 component n-recognin 5, transcript variant X5	GO:0005829,GO:0006281,GO:0006974,GO:0048471,GO:0008270,GO:0050847,GO:0010628,GO:0061630,GO:0070936,GO:0090263,GO:0000209,GO:0003723,GO:0005634,GO:0005654,GO:0005737,GO:0016567,GO:0019904,GO:0031647,GO:0033160,GO:0034450,GO:1901315,GO:0043130,GO:1905077,GO:2000779,GO:2000780	cytosol|DNA repair|cellular response to DNA damage stimulus|perinuclear region of cytoplasm|zinc ion binding|progesterone receptor signaling pathway|positive regulation of gene expression|ubiquitin protein ligase activity|protein K48-linked ubiquitination|positive regulation of canonical Wnt signaling pathway|protein polyubiquitination|RNA binding|nucleus|nucleoplasm|cytoplasm|protein ubiquitinat…	rno04120	Ubiquitin mediated proteolysis
circRNA_02446		circRNA_02446	1.42653	2.85307	0	0	#NAME?	0.0367246	0.960529	Down	0	0	0.0200714	0.0704757	0.0944931	0	0	0	0	0	Chr12	-	17144090	17149496	5407	5407	intergenic				GeneID:116839,Genbank:XM_017594578.1,RGD:620001	regulating synaptic membrane exocytosis 2, transcript variant X1	GO:0017137,GO:0017156,GO:0017157,GO:0019904,GO:0044325,GO:0019933,GO:0045202,GO:0030054,GO:0046872,GO:0046982,GO:0048167,GO:0048786,GO:1903861,GO:0048788,GO:2000300,GO:0048791,GO:2000463,GO:0005515,GO:0005622,GO:0006886,GO:0006887,GO:0007269,GO:0010628,GO:0016082,GO:0030073,GO:0032991,GO:0042391,GO:0042734,GO:0050806,GO:0060077,GO:0061669,GO:0097151,GO:0098831	Rab GTPase binding|calcium ion regulated exocytosis|regulation of exocytosis|protein domain specific binding|ion channel binding|cAMP-mediated signaling|synapse|cell junction|metal ion binding|protein heterodimerization activity|regulation of synaptic plasticity|presynaptic active zone|positive regulation of dendrite extension|cytoskeleton of presynaptic active zone|regulation of synaptic vesicle…	rno04911	Insulin secretion
circRNA_07606		circRNA_07606	5.88053	11.7611	0	0	#NAME?	0.0013385	0.298754	Down	0	0.0508897	0.0702499	0.322175	0.304478	0	0	0	0	0	Chr4	+	84350150	84376531	26382	26382	intergenic				GeneID:690895,Genbank:XM_006242670.2,RGD:1590942	zinc finger protein 426, transcript variant X6	GO:0006351,GO:0006355,GO:0046872,GO:0003676,GO:0003677,GO:0005634	transcription, DNA-templated|regulation of transcription, DNA-templated|metal ion binding|nucleic acid binding|DNA binding|nucleus
circRNA_11509		circRNA_11509	1.46178	2.92357	0	0	#NAME?	0.0372531	0.960529	Down	0.0322976	0	0.0501785	0.0503398	0.0419969	0	0	0	0	0	ChrX	-	82845576	82846306	731	731	intergenic				GeneID:367039,Genbank:NM_001108997.1,RGD:1306517	dedicator of cytokinesis 6	GO:0005829,GO:0007264,GO:0005085,GO:0005622	cytosol|small GTPase mediated signal transduction|guanyl-nucleotide exchange factor activity|intracellular
circRNA_08134	Zcchc7	circZcchc7	1.71067	0	3.42135	inf	inf	0.017739	0.960529	Up	0	0	0	0	0	0.0760676	0	0.0739716	0.0213809	0	Chr5	+	60390691	60393196	2506	341	sense-overlapping	NM_001106658.2	Chr5:60250546_60429727_+		GeneID:117521,Genbank:XM_017596038.1,RGD:621585	S-phase cyclin A-associated protein in the ER, transcript variant X3	GO:0005829,GO:0008270,GO:0003676,GO:0005634	cytosol|zinc ion binding|nucleic acid binding|nucleus
circRNA_06727	Zak	circZak	1.36362	0	2.72724	inf	inf	0.0487088	0.960529	Up	0	0	0	0	0	0	0.0665985	0	0.0855238	0	Chr3	+	59075644	59085278	9635	9542	sense-overlapping	XM_017592327.1	Chr3:58965025_59120507_+		GeneID:681849,Genbank:XM_017596095.1,RGD:1590513	muscular LMNA-interacting protein, transcript variant X7	GO:0005521,GO:0005634,GO:0005635,GO:0010614,GO:0016605,GO:0031981,GO:0042383,GO:0045944,GO:1903243,GO:0000122,GO:0001191	lamin binding|nucleus|nuclear envelope|negative regulation of cardiac muscle hypertrophy|PML body|nuclear lumen|sarcolemma|positive regulation of transcription by RNA polymerase II|negative regulation of cardiac muscle hypertrophy in response to stress|negative regulation of transcription by RNA polymerase II|transcriptional repressor activity, RNA polymerase II transcription factor binding
circRNA_07863	Vwf	circVwf	1.50894	0	3.01788	inf	inf	0.023599	0.960529	Up	0	0	0	0	0	0.0217336	0	0.0369858	0.0320714	0.0466388	Chr4	+	158103902	158108668	4767	437	sense-overlapping	XM_008763279.2	Chr4:158085059_158219525_+		GeneID:681849,Genbank:XM_017596095.1,RGD:1590513	muscular LMNA-interacting protein, transcript variant X7	GO:0005521,GO:0005634,GO:0005635,GO:0010614,GO:0016605,GO:0031981,GO:0042383,GO:0045944,GO:1903243,GO:0000122,GO:0001191	lamin binding|nucleus|nuclear envelope|negative regulation of cardiac muscle hypertrophy|PML body|nuclear lumen|sarcolemma|positive regulation of transcription by RNA polymerase II|negative regulation of cardiac muscle hypertrophy in response to stress|negative regulation of transcription by RNA polymerase II|transcriptional repressor activity, RNA polymerase II transcription factor binding
circRNA_09376	Vrk1	circVrk1	1.56066	0	3.12132	inf	inf	0.0284198	0.960529	Up	0	0	0	0	0	0.0217336	0.122097	0	0.0320714	0	Chr6	+	129864989	129871224	6236	221	sense-overlapping	XM_008764822.1	Chr6:129835788_129902839_+		GeneID:25597,Genbank:NM_001105724.1,RGD:3538	RAS p21 protein activator 2	GO:0031235,GO:0035556,GO:0043547,GO:0046580,GO:0046872,GO:0005096,GO:0005543,GO:0005737	intrinsic component of the cytoplasmic side of the plasma membrane|intracellular signal transduction|positive regulation of GTPase activity|negative regulation of Ras protein signal transduction|metal ion binding|GTPase activator activity|phospholipid binding|cytoplasm	rno04014,rno04010,rno05203	Ras signaling pathway|MAPK signaling pathway|Viral carcinogenesis
circRNA_01863	Tubg2	circTubg2	3.62716	0	7.25432	inf	inf	0.0044913	0.637928	Up	0	0	0	0	0	0.119535	0	0	0.181738	0.0349791	Chr10	+	89036545	89074755	38211	33782	sense-overlapping	NM_001191075.1	Chr10:89069256_89075585_+		GeneID:84353,Genbank:XM_017595939.1,RGD:70487	catenin beta 1, transcript variant X3	GO:0005886,GO:0005911,GO:0002053,GO:2000144,GO:0005912,GO:0002089,GO:0090279,GO:0005913,GO:2001234,GO:0003266,GO:0097718,GO:0005916,GO:0003338,GO:0098609,GO:0019903,GO:0005923,GO:0003340,GO:0009948,GO:0021819,GO:0009950,GO:0022009,GO:1901215,GO:0009953,GO:0022405,GO:0009954,GO:0030018,GO:0000122,GO:0009987,GO:0030027,GO:0010468,GO:0000578,GO:0010628,GO:0000904,GO:0000922,GO:0001085,GO:0045177,GO:…	plasma membrane|cell-cell junction|positive regulation of mesenchymal cell proliferation|positive regulation of DNA-templated transcription, initiation|adherens junction|lens morphogenesis in camera-type eye|regulation of calcium ion import|cell-cell adherens junction|negative regulation of apoptotic signaling pathway|regulation of secondary heart field cardioblast proliferation|disordered domain…	rno04015,rno04310,rno04390,rno04510,rno04520,rno04550,rno04670,rno04919,rno04916,rno05200,rno05205,rno05210,rno05225,rno05226,rno05216,rno05217,rno05215,rno05213,rno05224,rno05418,rno05412,rno04934,rno05100,rno05166,rno05167,rno05165	Rap1 signaling pathway|Wnt signaling pathway|Hippo signaling pathway|Focal adhesion|Adherens junction|Signaling pathways regulating pluripotency of stem cells|Leukocyte transendothelial migration|Thyroid hormone signaling pathway|Melanogenesis|Pathways in cancer|Proteoglycans in cancer|Colorectal cancer|Hepatocellular carcinoma|Gastric cancer|Thyroid cancer|Basal cell carcinoma|Prostate cancer|En…
circRNA_01052	Trpm3	circTrpm3	1.71752	0	3.43503	inf	inf	0.0498134	0.960529	Up	0	0	0	0	0	0	0	0.110957	0	0.0582985	Chr1	+	240421602	240449390	27789	299	sense-overlapping	NM_001191562.1	Chr1:239741572_240757583_+		GeneID:367218,Genbank:XM_006244550.3,RGD:2282	runt-related transcription factor 2, transcript variant X3	GO:0001649,GO:0001958,GO:0002051,GO:0002062,GO:0005634,GO:0002063,GO:0005654,GO:0002076,GO:0005667,GO:0005737,GO:0030278,GO:0030509,GO:0006357,GO:0006366,GO:0032332,GO:0035115,GO:0000790,GO:0045667,GO:0040036,GO:0045669,GO:0000978,GO:0042475,GO:0000981,GO:0045778,GO:0001077,GO:0045879,GO:0001501,GO:0070491,GO:0045892,GO:0071773,GO:1901522,GO:0045893,GO:0003677,GO:0003682,GO:0003700,GO:0005515,GO:…	osteoblast differentiation|endochondral ossification|osteoblast fate commitment|chondrocyte differentiation|nucleus|chondrocyte development|nucleoplasm|osteoblast development|transcription factor complex|cytoplasm|regulation of ossification|BMP signaling pathway|regulation of transcription by RNA polymerase II|transcription by RNA polymerase II|positive regulation of chondrocyte differentiation|e…	rno05202	Transcriptional misregulation in cancers
circRNA_03266	Tbc1d14	circTbc1d14	2.27747	0	4.55494	inf	inf	0.00100795	0.284864	Up	0	0	0	0	0	0.0652008	0.0221995	0.0493144	0.0962142	0	Chr14	+	79407476	79413573	6098	427	sense-overlapping	XM_017599297.1	Chr14:79172272_79436621_+		GeneID:314543,Genbank:XM_017596387.1,RGD:1306380	GULP, engulfment adaptor PTB domain containing 1, transcript variant X1	GO:0006915,GO:0005737,GO:0006869,GO:0006911	apoptotic process|cytoplasm|lipid transport|phagocytosis, engulfment
circRNA_09214	Smoc1	circSmoc1	2.15043	0	4.30085	inf	inf	0.0012746	0.297856	Up	0	0	0	0	0	0.0217336	0.044399	0.0986288	0.0748333	0	Chr6	+	104828874	104846483	17610	419	sense-overlapping	XM_008764785.2	Chr6:104718403_104879611_+		GeneID:314543,Genbank:XM_017596387.1,RGD:1306380	GULP, engulfment adaptor PTB domain containing 1, transcript variant X1	GO:0006915,GO:0005737,GO:0006869,GO:0006911	apoptotic process|cytoplasm|lipid transport|phagocytosis, engulfment
circRNA_11021	Sf3b1	circSf3b1	1.39714	0	2.79427	inf	inf	0.0203767	0.960529	Up	0	0	0	0	0	0	0.0332992	0.0369858	0.0855238	0	Chr9	-	61618320	61623019	4700	471	sense-overlapping	NM_053426.1	Chr9:61594620_61634510_-		GeneID:84486,Genbank:NM_053426.1,RGD:620148	splicing factor 3b, subunit 1	GO:0016607,GO:0001825,GO:0003674,GO:0030532,GO:0003682,GO:0003729,GO:0005634,GO:0005686,GO:0034693,GO:0071004,GO:0005689,GO:0071013,GO:0008150,GO:0000245,GO:0009952,GO:0000398,GO:0016363,GO:0000785	nuclear speck|blastocyst formation|molecular_function|small nuclear ribonucleoprotein complex|chromatin binding|mRNA binding|nucleus|U2 snRNP|U11/U12 snRNP|U2-type prespliceosome|U12-type spliceosomal complex|catalytic step 2 spliceosome|biological_process|spliceosomal complex assembly|anterior/posterior pattern specification|mRNA splicing, via spliceosome|nuclear matrix|chromatin	rno03040	Spliceosome
circRNA_01347	Sec14l5	circSec14l5	1.64457	0	3.28914	inf	inf	0.00849304	0.802202	Up	0	0	0	0	0	0.0326004	0.0665985	0	0.0748333	0	Chr10	-	10602627	10604027	1401	303	sense-overlapping	XM_006245783.3	Chr10:10588955_10629942_-		GeneID:316758,Genbank:NM_001108237.2,RGD:1307207	laminin subunit alpha 1	GO:0045995,GO:0008150,GO:0005201,GO:0060041,GO:0009888,GO:0005575,GO:0060441,GO:0016020,GO:0005578,GO:0060445,GO:0005604,GO:0005606,GO:0005608,GO:0030155,GO:0005615,GO:0061304,GO:0030334,GO:0005911,GO:0031175,GO:0006468,GO:0043208,GO:0007155,GO:0002011,GO:0043256,GO:0007166,GO:0003674,GO:0045198,GO:0008022,GO:0005102	regulation of embryonic development|biological_process|extracellular matrix structural constituent|retina development in camera-type eye|tissue development|cellular_component|epithelial tube branching involved in lung morphogenesis|membrane|proteinaceous extracellular matrix|branching involved in salivary gland morphogenesis|basement membrane|laminin-1 complex|laminin-3 complex|regulation of cell…	rno04151,rno04512,rno04510,rno05200,rno05222,rno05165,rno05146,rno05145	PI3K-Akt signaling pathway|ECM-receptor interaction|Focal adhesion|Pathways in cancer|Small cell lung cancer|Human papillomavirus infection|Amoebiasis|Toxoplasmosis
circRNA_03153	Scfd2	circScfd2	1.39143	0	2.78285	inf	inf	0.0351366	0.960529	Up	0	0	0	0	0	0.054334	0.0332992	0	0	0.0349791	Chr14	+	36341464	36341713	250	250	exonic	NM_001017499.1	Chr14:36216002_36543661_+		GeneID:292486,Genbank:NM_001134425.1,RGD:1562920	androgen-induced 1	GO:0016787,GO:0042758,GO:0012505,GO:0016020,GO:0016021	hydrolase activity|long-chain fatty acid catabolic process|endomembrane system|membrane|integral component of membrane
circRNA_03058	Ptpn13	circPtpn13	1.19621	0	2.39242	inf	inf	0.0413084	0.960529	Up	0	0	0	0	0	0.0217336	0.0776982	0.0369858	0	0	Chr14	-	7796209	7810203	13995	519	sense-overlapping	XM_017599328.1	Chr14:7688551_7824214_-		GeneID:309570,Genbank:XM_006227717.3,RGD:1306962	solute carrier family 18 member B1, transcript variant X2	GO:0005887,GO:0022857,GO:0055085	integral component of plasma membrane|transmembrane transporter activity|transmembrane transport
circRNA_06045	Prss12	circPrss12	1.82136	0	3.64272	inf	inf	0.00414416	0.622274	Up	0	0	0	0	0	0.0217336	0.0665985	0.061643	0.0534523	0	Chr2	+	227687641	227702229	14589	1068	sense-overlapping	NM_053504.1	Chr2:227657983_227717884_+
circRNA_07911	Plekha5	circPlekha5	1.3149	0	2.6298	inf	inf	0.0398879	0.960529	Up	0	0	0	0	0	0.0326004	0	0.0739716	0	0.0233194	Chr4	+	174720692	174773907	53216	3065	sense-overlapping	NM_139340.2	Chr4:174605462_174774692_+		GeneID:499016,Genbank:XM_008758737.2,RGD:1564487	tubby like protein 4, transcript variant X3	GO:0035091,GO:0061512,GO:0005737,GO:0005929,GO:0016567	phosphatidylinositol binding|protein localization to cilium|cytoplasm|cilium|protein ubiquitination
circRNA_01265	Nhlrc2	circNhlrc2	1.47413	0	2.94827	inf	inf	0.0170371	0.960529	Up	0	0	0	0	0	0.0434672	0.0554987	0.061643	0	0	Chr1	+	277379257	277383623	4367	252	sense-overlapping	XM_006231645.2	Chr1:277355619_277414363_+		GeneID:308222,Genbank:XM_008758805.2,RGD:1309633	WD repeat domain 27, transcript variant X1	GO:0005654	nucleoplasm
circRNA_03526	Myh7	circMyh7	18.7607	0	37.5215	inf	inf	2.62969e-19	2.05431e-15	Up	0	0	0	0	0	0.456406	0.344092	0.480815	0.288643	0.279833	Chr15	-	33616829	33642831	26003	20738	sense-overlapping	XM_017599642.1	Chr15:33605769_33657761_-		GeneID:365243,Genbank:XM_006229227.3,RGD:1563497	secretion regulating guanine nucleotide exchange factor, transcript variant X1	GO:0005737,GO:0005829,GO:0016235,GO:0043231,GO:0050709,GO:0005634,GO:0005654	cytoplasm|cytosol|aggresome|intracellular membrane-bounded organelle|negative regulation of protein secretion|nucleus|nucleoplasm
circRNA_00858	LOC100911413	circLOC100911413	1.78603	0	3.57205	inf	inf	0.00538159	0.667317	Up	0	0	0	0	0	0.054334	0.0776982	0	0.0534523	0	Chr1	+	203343400	203385990	42591	7178	sense-overlapping	XM_017590238.1	Chr1:203260622_203381994_+		GeneID:365243,Genbank:XM_344891.8,RGD:1563497	secretion regulating guanine nucleotide exchange factor, transcript variant X3	GO:0005737,GO:0005829,GO:0016235,GO:0043231,GO:0050709,GO:0005634,GO:0005654	cytoplasm|cytosol|aggresome|intracellular membrane-bounded organelle|negative regulation of protein secretion|nucleus|nucleoplasm
circRNA_11318	Lama1	circLama1	2.89561	0	5.79122	inf	inf	0.000263144	0.116581	Up	0	0	0	0	0	0.054334	0.044399	0.0369858	0.0320714	0.0932776	Chr9	+	116017919	116019785	1867	278	sense-overlapping	NM_001108237.2	Chr9:115916907_116042123_+
circRNA_07258	Galnt11	circGalnt11	1.9225	0	3.845	inf	inf	0.00344718	0.572965	Up	0	0	0	0	0	0.054334	0.044399	0.0246572	0.0748333	0	Chr4	-	6306138	6317357	11220	1271	sense-overlapping	XM_006235923.3	Chr4:6297255_6321369_-
circRNA_01499	Faxdc2	circFaxdc2	1.14439	0	2.28879	inf	inf	0.0498646	0.960529	Up	0	0	0	0	0	0	0.0776982	0.061643	0	0	Chr10	-	43512009	43512284	276	196	sense-overlapping	XM_017597634.1	Chr10:43500825_43526376_-
circRNA_03029	Evi5	circEvi5	1.63869	0	3.27738	inf	inf	0.0155398	0.960529	Up	0	0	0	0	0	0.0434672	0.0221995	0.0369858	0	0.0466388	Chr14	+	2980819	2988823	8005	306	sense-overlapping	XM_006250525.3	Chr14:2892738_3038237_+
circRNA_10093	Dock6	circDock6	2.07787	0	4.15575	inf	inf	0.00391124	0.622274	Up	0	0	0	0	0	0	0.0665985	0.061643	0.106905	0	Chr8	-	22862817	22863273	457	217	sense-overlapping	NM_001108997.1	Chr8:22822412_22874637_-
circRNA_04037	Dlc1	circDlc1	1.8529	0	3.7058	inf	inf	0.00580571	0.676928	Up	0	0	0	0	0	0.0434672	0	0.061643	0.0534523	0.0233194	Chr16	+	58956807	58962366	5560	282	sense-overlapping	XM_017600236.1	Chr16:58776489_59247752_+
circRNA_10752	Ctnnb1	circCtnnb1	1.41471	0	2.82942	inf	inf	0.019144	0.960529	Up	0	0	0	0	0	0.0326004	0.088798	0.0369858	0	0	Chr8	+	129617811	129627374	9564	2406	sense-overlapping	XM_017595939.1	Chr8:129601511_129628378_+		GeneID:117556,Genbank:XM_008759494.2,RGD:619716	synaptic vesicle glycoprotein 2b, transcript variant X3	GO:0008021,GO:0016020,GO:0016021,GO:0022857,GO:0030054,GO:0030672,GO:0043005,GO:0043195,GO:0001504,GO:0055085,GO:0001669,GO:0007268	synaptic vesicle|membrane|integral component of membrane|transmembrane transporter activity|cell junction|synaptic vesicle membrane|neuron projection|terminal bouton|neurotransmitter uptake|transmembrane transport|acrosomal vesicle|chemical synaptic transmission	rno04512	ECM-receptor interaction
circRNA_08745	Crim1	circCrim1	1.27076	0	2.54153	inf	inf	0.0302272	0.960529	Up	0	0	0	0	0	0	0.0554987	0.0493144	0.0427619	0	Chr6	+	871525	894714	23190	486	sense-overlapping	XM_006239623.3	Chr6:788490_962663_+		GeneID:29613,Genbank:NM_001270655.1,RGD:3214	neurotrophic receptor tyrosine kinase 3, transcript variant 2	GO:0004871,GO:0004888,GO:0005004,GO:0005030,GO:0005515,GO:0008284,GO:0005524,GO:0009968,GO:0005737,GO:0010628,GO:0016020,GO:0018108,GO:0019056,GO:0030154,GO:0043410,GO:0030335,GO:0045471,GO:0030424,GO:0046777,GO:0031434,GO:0048013,GO:0048665,GO:0048678,GO:0048691,GO:0000139,GO:0048712,GO:0000187,GO:0050927,GO:0001764,GO:0051412,GO:0001933,GO:0002039,GO:0004675,GO:0004709,GO:0004713,GO:0004714,GO:…	signal transducer activity|transmembrane signaling receptor activity|GPI-linked ephrin receptor activity|neurotrophin receptor activity|protein binding|positive regulation of cell proliferation|ATP binding|negative regulation of signal transduction|cytoplasm|positive regulation of gene expression|membrane|peptidyl-tyrosine phosphorylation|modulation by virus of host transcription|cell differentia…	rno04722,rno05230	Neurotrophin signaling pathway|Central carbon metabolism in cancer
circRNA_01368	Abca3	circAbca3	1.91337	0	3.82674	inf	inf	0.0383066	0.960529	Up	0	0	0	0	0	0.0760676	0	0.123286	0	0	Chr10	+	13767446	13810899	43454	33736	sense-overlapping	XM_006246039.3	Chr10:13723365_13780558_+		GeneID:308864,Genbank:XM_017589187.1,RGD:1304812	FCH and double SH3 domains 2, transcript variant X4	GO:0055037,GO:0007274,GO:0030833,GO:0031594	recycling endosome|neuromuscular synaptic transmission|regulation of actin filament polymerization|neuromuscular junction
circRNA_01387		circRNA_01387	4.73576	0	9.47151	inf	inf	0.0360562	0.960529	Up	0	0	0	0	0	0.130402	0	0	0	0.233194	Chr10	+	16672916	16673194	279	279	intergenic				GeneID:689064,Genbank:NM_001111269.1,RGD:1597422	beta-globin	GO:0015671,GO:0019825,GO:0020037,GO:0005344,GO:0005506,GO:0005833	oxygen transport|oxygen binding|heme binding|oxygen carrier activity|iron ion binding|hemoglobin complex
circRNA_05144	Zfhx3	circZfhx3	2.77552	0.273498	5.27754	19.2964	4.27026	0.00527968	0.667317	Up	0	0	0	0	0.0209985	0.0326004	0.0332992	0.0369858	0.0748333	0.0699582	Chr19	-	42856166	42920390	64225	3491	sense-overlapping	XM_008772567.2	Chr19:42753983_42925794_-
circRNA_04912	Mbp	circMbp	3.31641	0.537663	6.09517	11.3364	3.50289	0.0027531	0.524566	Up	0.0322976	0	0	0	0	0	0.0554987	0.123286	0.0641428	0.0699582	Chr18	+	79424843	79427288	2446	165	sense-overlapping	XM_006254997.3	Chr18:79326743_79437309_+
circRNA_10244	Scaper	circScaper	3.12138	0.546997	5.69577	10.4128	3.38029	0.00768716	0.782618	Up	0	0	0	0	0.0419969	0.0326004	0.110997	0.110957	0	0.0466388	Chr8	-	60441497	60443706	2210	343	sense-overlapping	XM_017596038.1	Chr8:60127039_60581107_-
circRNA_10982	Gulp1	circGulp1	1.98169	0.354704	3.60868	10.1738	3.34679	0.0380224	0.960529	Up	0	0	0	0.0201359	0	0.0326004	0.0776982	0.0369858	0	0.0349791	Chr9	+	51400307	51479764	79458	323	sense-overlapping	XM_017596387.1	Chr9:51263484_51538066_+
circRNA_08110	Zfp292	circZfp292	1.96635	0.354704	3.578	10.0873	3.33447	0.0319737	0.960529	Up	0	0	0	0.0201359	0	0.0326004	0.0221995	0.110957	0.0320714	0	Chr5	-	50318351	50319000	650	370	sense-overlapping	NM_001008879.2	Chr5:50282084_50362344_-
circRNA_07774	Arl8b	circArl8b	2.07602	0.410248	3.74178	9.12079	3.18916	0.0435128	0.960529	Up	0	0	0	0	0.0314977	0	0.0665985	0.110957	0.0427619	0	Chr4	+	140870957	140872418	1462	249	sense-overlapping	NM_001024332.1	Chr4:140837745_140881866_+
circRNA_07523	Creb3l2	circCreb3l2	3.14714	0.63194	5.66235	8.96026	3.16354	0.00973417	0.854341	Up	0.0215318	0	0	0	0.0209985	0.0326004	0.0332992	0.0246572	0.138976	0.0466388	Chr4	-	64889575	64899587	10013	724	sense-overlapping	NM_001012188.1	Chr4:64869285_64981519_-
circRNA_04402	Zmynd11	circZmynd11	3.44058	0.709407	6.17176	8.69988	3.121	0.00422178	0.622274	Up	0	0	0	0.0402718	0	0.0760676	0.122097	0.0863002	0	0.0349791	Chr17	-	63860368	63879166	18799	295	sense-overlapping	NM_203366.2	Chr17:63825616_63879166_-
circRNA_04053	Nrg1	circNrg1	4.65974	0.981538	8.33795	8.49478	3.08658	0.00126132	0.297856	Up	0	0	0.0301071	0	0.0314977	0.119535	0.122097	0.0369858	0.0855238	0.0466388	Chr16	+	63915078	63933482	18405	402	sense-overlapping	XM_017599970.1	Chr16:62969573_64055880_+
circRNA_02438	Sdk1	circSdk1	3.11642	0.725073	5.50777	7.59616	2.92527	0.0193616	0.960529	Up	0	0.0203559	0	0	0.0314977	0.0978012	0.044399	0.0246572	0.0748333	0.0233194	Chr12	-	14689166	14703546	14381	314	sense-overlapping	XM_017598603.1	Chr12:14445798_15443442_-		GeneID:309510,Genbank:XM_017590351.1,RGD:1564670	cytoplasmic polyadenylation element binding protein 3, transcript variant X10	GO:0005737,GO:0006412,GO:0007616,GO:0008135,GO:0017148,GO:0030014,GO:0060999,GO:0030425,GO:0061158,GO:0035613,GO:0071230,GO:0035925,GO:0097440,GO:1900153,GO:1900248,GO:1900273,GO:1900365,GO:1990124,GO:2000766,GO:0000122,GO:0000900,GO:0003723,GO:0003730,GO:0005634,GO:0043005,GO:0043022,GO:0045202,GO:0045727,GO:0048167,GO:0050955,GO:0060213,GO:0060998	cytoplasm|translation|long-term memory|translation factor activity, RNA binding|negative regulation of translation|CCR4-NOT complex|positive regulation of dendritic spine development|dendrite|3'-UTR-mediated mRNA destabilization|RNA stem-loop binding|cellular response to amino acid stimulus|mRNA 3'-UTR AU-rich region binding|apical dendrite|positive regulation of nuclear-transcribed mRNA cataboli…	rno04114,rno04914	Oocyte meiosis|Progesterone-mediated oocyte maturation
circRNA_09546	Gnptab	circGnptab	4.05088	0.94791	7.15384	7.54696	2.9159	0.00534234	0.667317	Up	0.0322976	0	0	0	0.0314977	0.054334	0.122097	0	0.0855238	0.0816179	Chr7	+	28987514	28992637	5124	568	sense-overlapping	XM_017595197.1	Chr7:28956363_29014491_+		GeneID:309510,Genbank:XM_017590351.1,RGD:1564670	cytoplasmic polyadenylation element binding protein 3, transcript variant X10	GO:0005737,GO:0006412,GO:0007616,GO:0008135,GO:0017148,GO:0030014,GO:0060999,GO:0030425,GO:0061158,GO:0035613,GO:0071230,GO:0035925,GO:0097440,GO:1900153,GO:1900248,GO:1900273,GO:1900365,GO:1990124,GO:2000766,GO:0000122,GO:0000900,GO:0003723,GO:0003730,GO:0005634,GO:0043005,GO:0043022,GO:0045202,GO:0045727,GO:0048167,GO:0050955,GO:0060213,GO:0060998	cytoplasm|translation|long-term memory|translation factor activity, RNA binding|negative regulation of translation|CCR4-NOT complex|positive regulation of dendritic spine development|dendrite|3'-UTR-mediated mRNA destabilization|RNA stem-loop binding|cellular response to amino acid stimulus|mRNA 3'-UTR AU-rich region binding|apical dendrite|positive regulation of nuclear-transcribed mRNA cataboli…	rno04114,rno04914	Oocyte meiosis|Progesterone-mediated oocyte maturation
circRNA_04877	Smad2	circSmad2	2.29876	0.546997	4.05053	7.40503	2.88851	0.0492424	0.960529	Up	0	0	0	0	0.0419969	0.0652008	0.0665985	0.061643	0.0213809	0	Chr18	+	72571325	72611211	39887	1574	sense-overlapping	NM_001277450.1	Chr18:72550219_72612078_+		GeneID:303029,Genbank:XM_017597247.1,RGD:1562576	RAN binding protein 17, transcript variant X2	GO:0005737,GO:0006611,GO:0006886,GO:0008536,GO:0005049,GO:0005634,GO:0005643	cytoplasm|protein export from nucleus|intracellular protein transport|Ran GTPase binding|nuclear export signal receptor activity|nucleus|nuclear pore
circRNA_01939	Prkca	circPrkca	3.50513	0.861823	6.14844	7.13423	2.83476	0.0102504	0.854341	Up	0	0.0203559	0	0	0.0419969	0.0217336	0.110997	0.061643	0.0962142	0.0349791	Chr10	-	96264760	96266403	1644	389	sense-overlapping	XM_017597007.1	Chr10:96186509_96585160_-		GeneID:84479,Genbank:NM_053419.1,RGD:620684	synergin, gamma	GO:0006897,GO:0015031,GO:0030130	endocytosis|protein transport|clathrin coat of trans-Golgi network vesicle
circRNA_01745	Dhrs11	circDhrs11	3.3833	0.844788	5.92182	7.00983	2.80938	0.00660372	0.713461	Up	0	0	0.0301071	0	0.0209985	0.0434672	0.0998977	0.123286	0.0641428	0	Chr10	+	72147777	72148017	241	241	antisense	NM_001014119.2	Chr10:72144042_72153375_-		GeneID:360592,Genbank:XM_008768074.2,RGD:1308349	tripartite motif-containing 37, transcript variant X7	GO:0036353,GO:0004842,GO:0042803,GO:0005164,GO:0046600,GO:0005575,GO:0005737,GO:0005777,GO:0005829,GO:0008150,GO:0051091,GO:0008270,GO:0051092,GO:0016235,GO:0051865,GO:0031625,GO:0061630,GO:0032088,GO:0000122,GO:0070842,GO:0035098,GO:0003674,GO:0035518,GO:0003682	histone H2A-K119 monoubiquitination|ubiquitin-protein transferase activity|protein homodimerization activity|tumor necrosis factor receptor binding|negative regulation of centriole replication|cellular_component|cytoplasm|peroxisome|cytosol|biological_process|positive regulation of DNA binding transcription factor activity|zinc ion binding|positive regulation of NF-kappaB transcription factor act…	rno04120	Ubiquitin mediated proteolysis
circRNA_03032	Btbd8	circBtbd8	3.80024	0.95215	6.64833	6.98244	2.80373	0.00860675	0.802202	Up	0	0	0.0501785	0	0	0.0869344	0.044399	0.160272	0.0641428	0	Chr14	-	3285777	3306919	21143	3853	sense-overlapping	XM_006250596.3	Chr14:3282422_3351724_-		GeneID:303604,Genbank:NM_001107058.2,RGD:1304575	mitogen activated protein kinase kinase kinase 3	GO:0071864,GO:0004674,GO:0005524,GO:0090050,GO:0005575,GO:0005737,GO:0007346,GO:0008150,GO:0023014,GO:0031098,GO:1900745,GO:0032147,GO:2000773,GO:0035556,GO:0042981,GO:0001568,GO:0043123,GO:0003674,GO:0046777,GO:0004672	positive regulation of cell proliferation in bone marrow|protein serine/threonine kinase activity|ATP binding|positive regulation of cell migration involved in sprouting angiogenesis|cellular_component|cytoplasm|regulation of mitotic cell cycle|biological_process|signal transduction by protein phosphorylation|stress-activated protein kinase signaling cascade|positive regulation of p38MAPK cascade…	rno04010,rno04912,rno04722,rno05166	MAPK signaling pathway|GnRH signaling pathway|Neurotrophin signaling pathway|HTLV-I infection
circRNA_08091	Fbxl4	circFbxl4	3.02409	0.787064	5.26111	6.68447	2.74081	0.0244982	0.960529	Up	0	0.0508897	0	0	0	0.054334	0.0221995	0.0369858	0.106905	0.0349791	Chr5	+	36566782	36596726	29945	1497	sense-overlapping	XM_017593344.1	Chr5:36555061_36628920_+		GeneID:287847,Genbank:XM_017597162.1,RGD:1560070	RNA binding protein, fox-1 homolog 3, transcript variant X1	GO:0003723,GO:0003729,GO:0005622,GO:0005634,GO:0005737,GO:0006397,GO:0007399,GO:0008380,GO:0000381,GO:0043025,GO:0043204,GO:0003677	RNA binding|mRNA binding|intracellular|nucleus|cytoplasm|mRNA processing|nervous system development|RNA splicing|regulation of alternative mRNA splicing, via spliceosome|neuronal cell body|perikaryon|DNA binding
circRNA_10847	Runx2	circRunx2	4.04098	1.06972	7.01225	6.55523	2.71265	0.00369946	0.602087	Up	0.0322976	0	0	0.0302039	0	0.0869344	0.0665985	0.147943	0.0748333	0	Chr9	+	18653895	18660843	6949	262	sense-overlapping	XM_006244550.3	Chr9:18564743_18773083_+		GeneID:288080,Genbank:NM_001271250.1,RGD:1311561	syntaxin binding protein 5-like	GO:0050708,GO:0005737,GO:0050714,GO:0005886,GO:0008150,GO:0016021,GO:0016192,GO:0017137,GO:0017157,GO:0019905,GO:0003674,GO:0042593,GO:0005096,GO:0046676,GO:0005575	regulation of protein secretion|cytoplasm|positive regulation of protein secretion|plasma membrane|biological_process|integral component of membrane|vesicle-mediated transport|Rab GTPase binding|regulation of exocytosis|syntaxin binding|molecular_function|glucose homeostasis|GTPase activator activity|negative regulation of insulin secretion|cellular_component
circRNA_06356	Sobp	circSobp	2.93323	0.787064	5.07939	6.45358	2.6901	0.0257095	0.960529	Up	0	0.0508897	0	0	0	0.0652008	0.0776982	0.0369858	0.0534523	0.0233194	Chr20	-	47893649	47896656	3008	325	sense-overlapping	XM_017601661.1	Chr20:47731713_47907999_-		GeneID:288080,Genbank:NM_001271250.1,RGD:1311561	syntaxin binding protein 5-like	GO:0050708,GO:0005737,GO:0050714,GO:0005886,GO:0008150,GO:0016021,GO:0016192,GO:0017137,GO:0017157,GO:0019905,GO:0003674,GO:0042593,GO:0005096,GO:0046676,GO:0005575	regulation of protein secretion|cytoplasm|positive regulation of protein secretion|plasma membrane|biological_process|integral component of membrane|vesicle-mediated transport|Rab GTPase binding|regulation of exocytosis|syntaxin binding|molecular_function|glucose homeostasis|GTPase activator activity|negative regulation of insulin secretion|cellular_component
circRNA_05145	Zfhx3	circZfhx3	2.64035	0.76172	4.51897	5.93259	2.56866	0.0225827	0.960529	Up	0	0	0.0401428	0	0	0	0.0998977	0.0863002	0.0427619	0.0233194	Chr19	-	42911935	42920390	8456	3259	sense-overlapping	XM_008772567.2	Chr19:42753983_42925794_-		GeneID:498136,Genbank:XM_017598433.1,RGD:1562533	microtubule associated tumor suppressor candidate 2, transcript variant X1	GO:0005813,GO:0005881,GO:0008017,GO:0015630,GO:0042803,GO:0045171,GO:0005634,GO:0005737	centrosome|cytoplasmic microtubule|microtubule binding|microtubule cytoskeleton|protein homodimerization activity|intercellular bridge|nucleus|cytoplasm
circRNA_05276	Nr2f1	circNr2f1	7.96721	2.32339	13.611	5.85826	2.55047	0.000175588	0.0989989	Up	0.0430635	0	0.0702499	0	0.0209985	0.0760676	0.210895	0.135615	0.203119	0.0816179	Chr2	-	5570780	5576549	5770	716	sense-overlapping	NM_031130.1	Chr2:5569954_5579894_-		GeneID:360760,Genbank:XM_006248844.3,RGD:1590880	PAN3 poly(A) specific ribonuclease subunit, transcript variant X2	GO:0008150,GO:0000932,GO:0010606,GO:0003674,GO:0003723,GO:0004535,GO:0031251,GO:0004672,GO:0005524,GO:0090503,GO:0005575,GO:0006397,GO:0000289,GO:0006468,GO:0000290,GO:0006605	biological_process|P-body|positive regulation of cytoplasmic mRNA processing body assembly|molecular_function|RNA binding|poly(A)-specific ribonuclease activity|PAN complex|protein kinase activity|ATP binding|RNA phosphodiester bond hydrolysis, exonucleolytic|cellular_component|mRNA processing|nuclear-transcribed mRNA poly(A) tail shortening|protein phosphorylation|deadenylation-dependent decappi…	rno03018	RNA degradation
circRNA_09108	Trappc6b	circTrappc6b	2.43758	0.716884	4.15827	5.80048	2.53617	0.0373116	0.960529	Up	0.0430635	0	0	0	0	0	0.0776982	0.061643	0.0641428	0.0233194	Chr6	-	80149001	80150524	1524	186	sense-overlapping	NM_001106733.1	Chr6:80142126_80153216_-		GeneID:360760,Genbank:XM_006248844.3,RGD:1590880	PAN3 poly(A) specific ribonuclease subunit, transcript variant X2	GO:0008150,GO:0000932,GO:0010606,GO:0003674,GO:0003723,GO:0004535,GO:0031251,GO:0004672,GO:0005524,GO:0090503,GO:0005575,GO:0006397,GO:0000289,GO:0006468,GO:0000290,GO:0006605	biological_process|P-body|positive regulation of cytoplasmic mRNA processing body assembly|molecular_function|RNA binding|poly(A)-specific ribonuclease activity|PAN complex|protein kinase activity|ATP binding|RNA phosphodiester bond hydrolysis, exonucleolytic|cellular_component|mRNA processing|nuclear-transcribed mRNA poly(A) tail shortening|protein phosphorylation|deadenylation-dependent decappi…	rno03018	RNA degradation
circRNA_05079	Arhgap10	circArhgap10	2.58894	0.805554	4.37232	5.42772	2.44035	0.0399442	0.960529	Up	0	0	0	0.0302039	0.0209985	0.0326004	0.133197	0.061643	0.0213809	0	Chr19	+	34207716	34207946	231	158	sense-overlapping	XM_017601356.1	Chr19:34138978_34402369_+
circRNA_06184	LOC102546968	circLOC102546968	16.2414	5.17926	27.3035	5.2717	2.39827	0.00412342	0.622274	Up	0.086127	0.0407118	0.0200714	0	0.209985	0.326004	0	0.357529	0.449	0.186555	Chr20	+	5347661	5414567	66907	64962	sense-overlapping	XM_017601833.1	Chr20:5347275_5350135_+		GeneID:288617,Genbank:XM_006249234.2,RGD:1308473	tyrosylprotein sulfotransferase 1, transcript variant X2	GO:0006478,GO:0008146,GO:0008476,GO:0030173,GO:0042803,GO:0005794	peptidyl-tyrosine sulfation|sulfotransferase activity|protein-tyrosine sulfotransferase activity|integral component of Golgi membrane|protein homodimerization activity|Golgi apparatus
circRNA_07511	Ptn	circPtn	4.74178	1.51618	7.96739	5.2549	2.39366	0.0114225	0.896428	Up	0	0.0203559	0.0200714	0	0.0629954	0.054334	0.0665985	0.0863002	0.117595	0.0699582	Chr4	-	64265934	64270334	4401	453	sense-overlapping	XM_017592475.1	Chr4:64239156_64307309_-		GeneID:304458,Genbank:NM_001134536.1,RGD:1566191	transmembrane protein 132B	GO:0003674,GO:0005575,GO:0008150	molecular_function|cellular_component|biological_process
circRNA_00386	Gas2	circGas2	8.23918	2.88815	13.5902	4.7055	2.23435	0.00109395	0.284864	Up	0.0538294	0.0407118	0.0501785	0	0.0314977	0.054334	0.199795	0.0739716	0.2245	0.128257	Chr1	+	107263212	107320767	57556	743	sense-overlapping	XM_008759408.2	Chr1:107234389_107363624_+		GeneID:304503,Genbank:XM_017598533.1,RGD:1309762	HECT domain E3 ubiquitin protein ligase 4, transcript variant X1	GO:0016567,GO:0042593,GO:0043161,GO:0061630,GO:0005737,GO:0006006	protein ubiquitination|glucose homeostasis|proteasome-mediated ubiquitin-dependent protein catabolic process|ubiquitin protein ligase activity|cytoplasm|glucose metabolic process
circRNA_10078	Zfp426	circZfp426	4.01954	1.41931	6.61976	4.66407	2.22159	0.0166454	0.960529	Up	0	0	0.0200714	0.0201359	0.0524962	0.0652008	0.110997	0.061643	0.117595	0	Chr8	-	21481642	21490337	8696	291	sense-overlapping	XM_006242670.2	Chr8:21477328_21502097_-		GeneID:288743,Genbank:XM_017598304.1,RGD:1308178	small G protein signaling modulator 1, transcript variant X1	GO:0005737,GO:0005829,GO:0006886,GO:0012505,GO:0017137,GO:0030659,GO:0031338,GO:0045944,GO:0090630,GO:0005096,GO:0005622	cytoplasm|cytosol|intracellular protein transport|endomembrane system|Rab GTPase binding|cytoplasmic vesicle membrane|regulation of vesicle fusion|positive regulation of transcription by RNA polymerase II|activation of GTPase activity|GTPase activator activity|intracellular
circRNA_02041	App	circApp	5.39511	1.91534	8.87488	4.63358	2.21213	0.0100264	0.854341	Up	0.0538294	0.0305338	0	0	0.0419969	0.054334	0.133197	0.110957	0.0534523	0.0932776	Chr11	-	24479964	24498116	18153	597	sense-overlapping	XM_006248011.3	Chr11:24425013_24641871_-		GeneID:304554,Genbank:XM_006249540.3,RGD:1563628	seizure related 6 homolog like, transcript variant X1	GO:0021680,GO:0043025,GO:0060074,GO:0090036,GO:0005783,GO:0008344,GO:0016021	cerebellar Purkinje cell layer development|neuronal cell body|synapse maturation|regulation of protein kinase C signaling|endoplasmic reticulum|adult locomotory behavior|integral component of membrane
circRNA_07952	Tmtc1	circTmtc1	4.41411	1.56998	7.25823	4.62313	2.20887	0.0122559	0.909213	Up	0.0430635	0.0305338	0.0200714	0	0	0	0.088798	0.0739716	0.138976	0.0699582	Chr4	-	182811463	182817396	5934	455	sense-overlapping	XM_342788.7	Chr4:182620132_182845620_-		GeneID:289051,Genbank:XM_003751245.2,RGD:1308441	DENN domain containing 1B, transcript variant X1	GO:0043231,GO:0005829,GO:0043547,GO:0006897,GO:0050776,GO:0016607,GO:0017112,GO:0050852,GO:0017137,GO:1901981,GO:0032456,GO:0005622,GO:0035745	intracellular membrane-bounded organelle|cytosol|positive regulation of GTPase activity|endocytosis|regulation of immune response|nuclear speck|Rab guanyl-nucleotide exchange factor activity|T cell receptor signaling pathway|Rab GTPase binding|phosphatidylinositol phosphate binding|endocytic recycling|intracellular|T-helper 2 cell cytokine production
circRNA_09041	Strn3	circStrn3	3.66473	1.35816	5.97131	4.39662	2.1364	0.0430396	0.960529	Up	0.0322976	0	0	0	0.0629954	0.0326004	0.133197	0.0863002	0	0.0582985	Chr6	-	72418120	72430205	12086	700	sense-overlapping	XM_006240075.3	Chr6:72376360_72462671_-		GeneID:54234,Genbank:XM_017598908.1,RGD:2246	calcium voltage-gated channel subunit alpha1 E, transcript variant X1	GO:0070588,GO:0043025,GO:0008331,GO:0005245,GO:0043204,GO:0008332,GO:0086010,GO:0047485,GO:0008542,GO:0090273,GO:0048265,GO:0005261,GO:0005509,GO:0005886,GO:0005891,GO:0019226,GO:0048266,GO:0019233,GO:0050877,GO:0030317,GO:0006816,GO:0061178,GO:0034765,GO:0001662,GO:0070509,GO:0042593,GO:0007268,GO:0002027,GO:0042596,GO:0007626	calcium ion transmembrane transport|neuronal cell body|high voltage-gated calcium channel activity|voltage-gated calcium channel activity|perikaryon|low voltage-gated calcium channel activity|membrane depolarization during action potential|protein N-terminus binding|visual learning|regulation of somatostatin secretion|response to pain|cation channel activity|calcium ion binding|plasma membrane|vo…	rno04010,rno04020,rno04930	MAPK signaling pathway|Calcium signaling pathway|Type II diabetes mellitus
circRNA_06241	Fam13c	circFam13c	7.51011	3.01498	12.0052	3.98186	1.99344	0.0415338	0.960529	Up	0	0	0	0.171155	0	0.141268	0.133197	0	0.138976	0.139916	Chr20	-	19306226	19398970	92745	55303	sense-overlapping	XM_008772940.2	Chr20:19358869_19470212_-		GeneID:65198,Genbank:XM_006250491.3,RGD:68398	potassium voltage-gated channel subfamily H member 1, transcript variant X2	GO:0005516,GO:0005622,GO:0005637,GO:0005886,GO:0005887,GO:0030673,GO:0031901,GO:0008076,GO:0034220,GO:0034705,GO:0034765,GO:0042127,GO:0048471,GO:0071277,GO:0042391,GO:0042734,GO:0071805,GO:0000155,GO:0000160,GO:0071889,GO:0001964,GO:1902936,GO:0005249,GO:0005251,GO:0005515,GO:0009986,GO:0014069,GO:0019901,GO:0023014,GO:0030054,GO:0030424,GO:0042802,GO:0030425,GO:0043025,GO:0030551,GO:0043204,GO:…	calmodulin binding|intracellular|nuclear inner membrane|plasma membrane|integral component of plasma membrane|axolemma|early endosome membrane|voltage-gated potassium channel complex|ion transmembrane transport|potassium channel complex|regulation of ion transmembrane transport|regulation of cell proliferation|perinuclear region of cytoplasm|cellular response to calcium ion|regulation of membrane…
circRNA_09796	Rims2	circRims2	4.12887	1.67359	6.58414	3.93413	1.97605	0.0461052	0.960529	Up	0	0.0305338	0.0200714	0	0.0629954	0.0978012	0.0998977	0.135615	0.0213809	0	Chr7	+	78453734	78520474	66741	897	sense-overlapping	XM_017594578.1	Chr7:78091998_78594164_+		GeneID:684293,Genbank:XM_017599018.1,RGD:1592654	synaptotagmin 14, transcript variant X7	GO:0048791,GO:0005544,GO:0005886,GO:0006906,GO:0016021,GO:0016079,GO:0017158,GO:0019905,GO:0030276,GO:0042803,GO:0005509,GO:0046982,GO:0005543	calcium ion-regulated exocytosis of neurotransmitter|calcium-dependent phospholipid binding|plasma membrane|vesicle fusion|integral component of membrane|synaptic vesicle exocytosis|regulation of calcium ion-dependent exocytosis|syntaxin binding|clathrin binding|protein homodimerization activity|calcium ion binding|protein heterodimerization activity|phospholipid binding
circRNA_10989	Gulp1	circGulp1	4.82664	1.96205	7.69123	3.91999	1.97085	0.0186723	0.960529	Up	0.0322976	0.0305338	0.0501785	0	0	0.054334	0.0998977	0.0986288	0.0641428	0.0699582	Chr9	+	51509173	51524024	14852	468	sense-overlapping	XM_017596387.1	Chr9:51263484_51538066_+		GeneID:84484,Genbank:XM_017599396.1,RGD:68936	solute carrier family 4 member 4, transcript variant X1	GO:0015701,GO:0006814,GO:0016021,GO:0016323,GO:0006885,GO:0008509,GO:0008510,GO:0042802,GO:0051453,GO:0015698,GO:0005452,GO:0098656,GO:0005887	bicarbonate transport|sodium ion transport|integral component of membrane|basolateral plasma membrane|regulation of pH|anion transmembrane transporter activity|sodium:bicarbonate symporter activity|identical protein binding|regulation of intracellular pH|inorganic anion transport|inorganic anion exchanger activity|anion transmembrane transport|integral component of plasma membrane	rno04972,rno04976,rno04964	Pancreatic secretion|Bile secretion|Proximal tubule bicarbonate reclamation
circRNA_07047	Kif16b	circKif16b	4.04177	1.66487	6.41868	3.85536	1.94687	0.0378533	0.960529	Up	0	0.0407118	0.0401428	0	0.0209985	0	0.0998977	0.0369858	0.117595	0.0699582	Chr3	-	136874645	136896550	21906	1071	sense-overlapping	XM_017591761.1	Chr3:136596621_136936793_-		GeneID:79208,Genbank:XM_006250818.3,RGD:620831	EPH receptor A5, transcript variant X2	GO:0005004,GO:0005005,GO:0005515,GO:0005524,GO:0005737,GO:0005791,GO:0005886,GO:0019933,GO:0021766,GO:0005887,GO:0030154,GO:0030424,GO:0030425,GO:0043235,GO:0043410,GO:0031434,GO:0048013,GO:0032793,GO:0048471,GO:0048666,GO:0004709,GO:0060997,GO:0004713,GO:0061178,GO:0004714,GO:0004871,GO:0004888,GO:0005003,GO:0005912,GO:0007162,GO:0007275,GO:0007411,GO:0032956,GO:0009897,GO:0009968,GO:0018108,GO:…	GPI-linked ephrin receptor activity|transmembrane-ephrin receptor activity|protein binding|ATP binding|cytoplasm|rough endoplasmic reticulum|plasma membrane|cAMP-mediated signaling|hippocampus development|integral component of plasma membrane|cell differentiation|axon|dendrite|receptor complex|positive regulation of MAPK cascade|mitogen-activated protein kinase kinase binding|ephrin receptor sign…	rno04360	Axon guidance
circRNA_10489	Mlip	circMlip	9.82027	4.10626	15.5343	3.78308	1.91956	0.00162056	0.333152	Up	0.0968929	0	0.0702499	0.0503398	0.0209985	0.184736	0.221995	0.0739716	0.213809	0.0816179	Chr8	-	84443616	84461546	17931	300	sense-overlapping	XM_017596095.1	Chr8:84409957_84535366_-		GeneID:170641,Genbank:XM_008769984.2,RGD:620836	adhesion G protein-coupled receptor L3, transcript variant X21	GO:0098742,GO:0030424,GO:0007186,GO:0004930,GO:0031987,GO:0007416,GO:0005509,GO:0042220,GO:0005575,GO:0005887,GO:0007420,GO:0051965,GO:0016021,GO:0005911,GO:0030246,GO:0001764,GO:0007166	cell-cell adhesion via plasma-membrane adhesion molecules|axon|G-protein coupled receptor signaling pathway|G-protein coupled receptor activity|locomotion involved in locomotory behavior|synapse assembly|calcium ion binding|response to cocaine|cellular_component|integral component of plasma membrane|brain development|positive regulation of synapse assembly|integral component of membrane|cell-cell…
circRNA_04730	Prelid2	circPrelid2	6.39219	2.67355	10.1108	3.7818	1.91907	0.011213	0.893835	Up	0.0968929	0.0508897	0	0	0.0209985	0.0760676	0.0665985	0.160272	0.138976	0.0699582	Chr18	-	36244090	36271261	27172	399	sense-overlapping	NM_001271333.1	Chr18:36198522_36285342_-		GeneID:360945,Genbank:XM_341223.8,RGD:1562860	SEL1L family member 3, transcript variant X1	GO:0016021,GO:0005634,GO:0005654	integral component of membrane|nucleus|nucleoplasm
circRNA_06680	Stk39	circStk39	6.51505	2.89181	10.1383	3.50586	1.80977	0.0168021	0.960529	Up	0.0753612	0	0.0200714	0.0402718	0.0419969	0.0760676	0.122097	0.123286	0.0748333	0.104937	Chr3	-	54509941	54548558	38618	659	sense-overlapping	XM_008761922.2	Chr3:54359449_54593415_-		GeneID:305509,Genbank:XM_017599234.1,RGD:1309318	adenylate cyclase 1, transcript variant X1	GO:0042493,GO:0007616,GO:0005524,GO:0042752,GO:0007623,GO:0005634,GO:0046872,GO:0008074,GO:0005737,GO:0005886,GO:0006171,GO:0008294,GO:0006182,GO:0009190,GO:0007165,GO:0010226,GO:0007189,GO:0016021,GO:0007193,GO:0004016,GO:0019933,GO:0007409,GO:0035556,GO:0007420,GO:0004383	response to drug|long-term memory|ATP binding|regulation of circadian rhythm|circadian rhythm|nucleus|metal ion binding|guanylate cyclase complex, soluble|cytoplasm|plasma membrane|cAMP biosynthetic process|calcium- and calmodulin-responsive adenylate cyclase activity|cGMP biosynthetic process|cyclic nucleotide biosynthetic process|signal transduction|response to lithium ion|adenylate cyclase-act…	rno00230,rno04015,rno04371,rno04020,rno04072,rno04024,rno04022,rno04114,rno04540,rno04611,rno04062,rno04911,rno04923,rno04912,rno04913,rno04915,rno04914,rno04921,rno04926,rno04918,rno04916,rno04925,rno04927,rno04261,rno04270,rno04970,rno04971,rno04972,rno04976,rno04724,rno04727,rno04725,rno04720,rno04723,rno04750,rno04211,rno04213,rno04713,rno04714,rno05200,rno05032,rno05414,rno04934,rno05166,rno…	Purine metabolism|Rap1 signaling pathway|Apelin signaling pathway|Calcium signaling pathway|Phospholipase D signaling pathway|cAMP signaling pathway|cGMP - PKG signaling pathway|Oocyte meiosis|Gap junction|Platelet activation|Chemokine signaling pathway|Insulin secretion|Regulation of lipolysis in adipocyte|GnRH signaling pathway|Ovarian Steroidogenesis|Estrogen signaling pathway|Progesterone-med…
circRNA_06679	Stk39	circStk39	8.99948	4.08901	13.9099	3.40178	1.76629	0.0367105	0.960529	Up	0.0538294	0.0407118	0.0501785	0.0604077	0.0419969	0.0434672	0.266394	0.369858	0.0427619	0.0582985	Chr3	-	54509941	54519757	9817	461	sense-overlapping	XM_008761922.2	Chr3:54359449_54593415_-		GeneID:305539,Genbank:NM_001047094.1,RGD:1309304	sprouty-related, EVH1 domain containing 2	GO:0043517,GO:0005173,GO:0005886,GO:0090311,GO:0007275,GO:0010801,GO:0019901,GO:0030291,GO:0030658,GO:0000188,GO:0031410	positive regulation of DNA damage response, signal transduction by p53 class mediator|stem cell factor receptor binding|plasma membrane|regulation of protein deacetylation|multicellular organism development|negative regulation of peptidyl-threonine phosphorylation|protein kinase binding|protein serine/threonine kinase inhibitor activity|transport vesicle membrane|inactivation of MAPK activity|cyt…
circRNA_07256	Kmt2c	circKmt2c	6.58001	2.99356	10.1665	3.39611	1.76388	0.0491596	0.960529	Up	0.0322976	0	0.0301071	0.0604077	0.0629954	0.0869344	0.088798	0.295886	0.0427619	0.0349791	Chr4	+	6219912	6222632	2721	249	sense-overlapping	XM_008762670.2	Chr4:6083650_6294413_+		GeneID:361070,Genbank:XM_008770832.2,RGD:1310928	exportin 7, transcript variant X1	GO:0005643,GO:0005737,GO:0006611,GO:0008536,GO:0005049,GO:0005634	nuclear pore|cytoplasm|protein export from nucleus|Ran GTPase binding|nuclear export signal receptor activity|nucleus
circRNA_01329	Txndc11	circTxndc11	9.15587	4.16792	14.1438	3.39349	1.76277	0.006667	0.713461	Up	0.086127	0.0814235	0.0200714	0	0.0839939	0.0652008	0.177596	0.271229	0.138976	0.0932776	Chr10	+	4624614	4629886	5273	334	sense-overlapping	NM_001127532.1	Chr10:4578469_4635954_+		GeneID:361087,Genbank:NM_001014139.1,RGD:1308626	SLAIN motif family, member 1
circRNA_06830	Ldlrad3	circLdlrad3	4.76107	2.17348	7.34866	3.38106	1.75748	0.0397532	0.960529	Up	0.0430635	0.0712456	0	0.0201359	0	0.054334	0.110997	0.0863002	0.0641428	0.0582985	Chr3	-	91713775	91725977	12203	261	sense-overlapping	XM_017592179.1	Chr3:91596730_91778211_-		GeneID:266760,Genbank:NM_153630.1,RGD:628710	sodium leak channel, non-selective	GO:0071805,GO:0034765,GO:0005261,GO:0086010,GO:0035725,GO:0098655,GO:0005272,GO:0005575,GO:0005886,GO:0060075,GO:0006816,GO:0008150,GO:0070509,GO:0016021,GO:0070588,GO:0022840,GO:0003674,GO:0005244,GO:0034220,GO:0005245	potassium ion transmembrane transport|regulation of ion transmembrane transport|cation channel activity|membrane depolarization during action potential|sodium ion transmembrane transport|cation transmembrane transport|sodium channel activity|cellular_component|plasma membrane|regulation of resting membrane potential|calcium ion transport|biological_process|calcium ion import|integral component of…
circRNA_05050	Gab1	circGab1	9.99148	4.92164	15.0613	3.06022	1.61363	0.00513729	0.667317	Up	0.0753612	0	0.100357	0.0302039	0.0944931	0.0434672	0.266394	0.234243	0.203119	0.0699582	Chr19	+	30869716	30870010	295	295	exonic	NM_001108444.1	Chr19:30794290_30903819_+		GeneID:306254,Genbank:XM_017600279.1,RGD:1565549	polybromo 1, transcript variant X6	GO:0016586,GO:0003677,GO:0003682,GO:0043044,GO:0005575,GO:0005654,GO:0006337,GO:0006338,GO:0006368,GO:0007507,GO:0008150,GO:0000776,GO:0008285,GO:0001890,GO:0015616,GO:0003674	RSC-type complex|DNA binding|chromatin binding|ATP-dependent chromatin remodeling|cellular_component|nucleoplasm|nucleosome disassembly|chromatin remodeling|transcription elongation from RNA polymerase II promoter|heart development|biological_process|kinetochore|negative regulation of cell proliferation|placenta development|DNA translocase activity|molecular_function	rno05225	Hepatocellular carcinoma
circRNA_01611	Rabep1	circRabep1	5.25531	2.61953	7.8911	3.01241	1.59092	0.0420567	0.960529	Up	0	0.0203559	0.0501785	0.0302039	0.0629954	0.0652008	0.155396	0.123286	0.0427619	0.0349791	Chr10	+	57508985	57541484	32500	1061	sense-overlapping	XM_006246795.3	Chr10:57462272_57579901_+		GeneID:306260,Genbank:XM_006252608.3,RGD:1304855	calpain 7, transcript variant X1	GO:0006508,GO:0010634,GO:0090541,GO:0097264,GO:0004175,GO:0004198,GO:0005737	proteolysis|positive regulation of epithelial cell migration|MIT domain binding|self proteolysis|endopeptidase activity|calcium-dependent cysteine-type endopeptidase activity|cytoplasm
circRNA_10484	Mlip	circMlip	64.2837	32.1245	96.4429	3.00216	1.586	0.000100381	0.0712885	Up	0.645953	0.274804	0.551963	0.291971	0.115492	0.738943	1.34307	0.998617	1.13319	0.687923	Chr8	-	84434784	84461546	26763	429	sense-overlapping	XM_017596095.1	Chr8:84409957_84535366_-		GeneID:306306,Genbank:XM_017600329.1,RGD:1304626	coiled-coil serine-rich protein 2, transcript variant X1	GO:0001578,GO:0008017,GO:0015630	microtubule bundle formation|microtubule binding|microtubule cytoskeleton
circRNA_03084	Cnot6l	circCnot6l	13.6765	6.96294	20.3901	2.92837	1.5501	0.00869817	0.802202	Up	0.086127	0.101779	0.0802856	0.0604077	0.104992	0.184736	0.210895	0.1726	0.2245	0.198215	Chr14	+	15086543	15091475	4933	395	sense-overlapping	XM_006250709.3	Chr14:15059101_15148255_+		GeneID:83720,Genbank:XM_017600260.1,RGD:621254	FAT atypical cadherin 1, transcript variant X2	GO:0098609,GO:0005886,GO:0005911,GO:0007015,GO:0007156,GO:0007163,GO:0016021,GO:0016324,GO:0030027,GO:0030054,GO:0030175,GO:0045197,GO:0003382,GO:0048471,GO:0005509,GO:0048593,GO:0005634	cell-cell adhesion|plasma membrane|cell-cell junction|actin filament organization|homophilic cell adhesion via plasma membrane adhesion molecules|establishment or maintenance of cell polarity|integral component of membrane|apical plasma membrane|lamellipodium|cell junction|filopodium|establishment or maintenance of epithelial cell apical/basal polarity|epithelial cell morphogenesis|perinuclear re…
circRNA_02652	Cdh19	circCdh19	103.069	52.8469	153.292	2.90068	1.53639	0.000283543	0.116581	Up	0.904334	0.407118	0.832963	0.533602	0.482965	1.23882	1.27647	2.25613	1.53943	1.32921	Chr13	-	32453777	32469550	15774	15774	sense-overlapping	XM_006249653.3	Chr13:32344954_32469886_-		GeneID:290963,Genbank:XM_008771429.2,RGD:1309592	aminopeptidase O, transcript variant X1	GO:0043171,GO:0005730,GO:0044255,GO:0070006,GO:0005737,GO:0006508,GO:0008237,GO:0008270,GO:0004177,GO:0042277,GO:0004301	peptide catabolic process|nucleolus|cellular lipid metabolic process|metalloaminopeptidase activity|cytoplasm|proteolysis|metallopeptidase activity|zinc ion binding|aminopeptidase activity|peptide binding|epoxide hydrolase activity
circRNA_06080	Ppa2	circPpa2	8.23099	4.27132	12.1907	2.85407	1.51302	0.0273586	0.960529	Up	0	0.0610676	0.0802856	0.0402718	0.0839939	0.0978012	0.221995	0.147943	0.0320714	0.116597	Chr2	+	238543065	238577394	34330	498	sense-overlapping	XM_006233327.3	Chr2:238528978_238606903_+		GeneID:25644,Genbank:NM_013107.1,RGD:2214	bone morphogenetic protein 6	GO:0005125,GO:0005160,GO:0005615,GO:0005737,GO:0006879,GO:0030539,GO:0006954,GO:0031666,GO:0006955,GO:0031982,GO:0008083,GO:0032026,GO:0032332,GO:0032349,GO:0032526,GO:0060391,GO:0042981,GO:0060395,GO:0043408,GO:0045595,GO:0060586,GO:0070700,GO:0000122,GO:0071260,GO:0001503,GO:0071281,GO:0001649,GO:0071773,GO:0001654,GO:0001822,GO:0001938,GO:0001958,GO:0003323,GO:0010039,GO:0010469,GO:0010862,GO:…	cytokine activity|transforming growth factor beta receptor binding|extracellular space|cytoplasm|cellular iron ion homeostasis|male genitalia development|inflammatory response|positive regulation of lipopolysaccharide-mediated signaling pathway|immune response|vesicle|growth factor activity|response to magnesium ion|positive regulation of chondrocyte differentiation|positive regulation of aldoste…	rno04350,rno04390,rno04913	TGF-beta signaling pathway|Hippo signaling pathway|Ovarian Steroidogenesis
circRNA_05563		circRNA_05563	16.2644	8.63178	23.897	2.76849	1.4691	0.00570301	0.675029	Up	0.107659	0.0508897	0.130464	0.140951	0.0839939	0.173869	0.166496	0.382187	0.277952	0.198215	Chr2	-	93460344	93495152	34809	34809	intergenic				GeneID:498736,Genbank:NM_001109119.1,RGD:1588452	tubulin, beta 2A class IIa	GO:0005200,GO:0005525,GO:0005737,GO:0005874,GO:0007010,GO:0007017,GO:0000226,GO:0000278,GO:0003924	structural constituent of cytoskeleton|GTP binding|cytoplasm|microtubule|cytoskeleton organization|microtubule-based process|microtubule cytoskeleton organization|mitotic cell cycle|GTPase activity	rno04145,rno04540	Phagosome|Gap junction
circRNA_09771	Ubr5	circUbr5	67.0083	36.6595	97.357	2.65571	1.4091	0.000623055	0.221241	Up	0	0	0.802856	0.734961	0.650953	0.684609	1.18767	1.49176	1.0049	0.652944	Chr7	-	76837537	76845975	8439	6581	sense-overlapping	XM_008765482.2	Chr7:76839661_76907441_-		GeneID:498736,Genbank:NM_001109119.1,RGD:1588452	tubulin, beta 2A class IIa	GO:0005200,GO:0005525,GO:0005737,GO:0005874,GO:0007010,GO:0007017,GO:0000226,GO:0000278,GO:0003924	structural constituent of cytoskeleton|GTP binding|cytoplasm|microtubule|cytoskeleton organization|microtubule-based process|microtubule cytoskeleton organization|mitotic cell cycle|GTPase activity	rno04145,rno04540	Phagosome|Gap junction
circRNA_03496	Samd4a	circSamd4a	14.5187	8.15632	20.881	2.5601	1.3562	0.0150409	0.960529	Up	0.107659	0.101779	0.0602142	0.0906116	0.157489	0.163002	0.233095	0.320544	0.213809	0.139916	Chr15	+	23792824	23793342	519	519	exonic	XM_017599654.1	Chr15:23666543_23875015_+		GeneID:680115,Genbank:XM_006254292.3,RGD:1595507	3-hydroxyacyl-CoA dehydratase 1, transcript variant X1	GO:0071529,GO:0014902,GO:0080023,GO:0018812,GO:0102158,GO:0019899,GO:0030148,GO:0030176,GO:0102343,GO:0030497,GO:0102344,GO:0102345,GO:0034622,GO:2000045,GO:0042761,GO:0005783,GO:0010389,GO:0046848,GO:0010811	cementum mineralization|myotube differentiation|3R-hydroxyacyl-CoA dehydratase activity|3-hydroxyacyl-CoA dehydratase activity|very-long-chain 3-hydroxyacyl-CoA dehydratase activity|enzyme binding|sphingolipid biosynthetic process|integral component of endoplasmic reticulum membrane|3-hydroxy-arachidoyl-CoA dehydratase activity|fatty acid elongation|3-hydroxy-behenoyl-CoA dehydratase activity|3-h…	rno00062,rno01040	Fatty acid elongation|Biosynthesis of unsaturated fatty acids
circRNA_10593	Rasa2	circRasa2	10.1713	5.87931	14.4633	2.46004	1.29868	0.0292418	0.960529	Up	0.0322976	0.0712456	0.100357	0.0704757	0.0839939	0.054334	0.155396	0.234243	0.203119	0.104937	Chr8	-	104504801	104514522	9722	317	sense-overlapping	NM_001105724.1	Chr8:104417827_104542313_-		GeneID:317296,Genbank:XM_017600978.1,RGD:1306569	myotubularin related protein 1, transcript variant X4	GO:0005737,GO:0005886,GO:0035335,GO:0042803,GO:0046856,GO:0052629,GO:0060304,GO:0004438,GO:0004725	cytoplasm|plasma membrane|peptidyl-tyrosine dephosphorylation|protein homodimerization activity|phosphatidylinositol dephosphorylation|phosphatidylinositol-3,5-bisphosphate 3-phosphatase activity|regulation of phosphatidylinositol dephosphorylation|phosphatidylinositol-3-phosphatase activity|protein tyrosine phosphatase activity	rno00562,rno04070	Inositol phosphate metabolism|Phosphatidylinositol signaling system
circRNA_05743	LOC108350028	circLOC108350028	14.6632	9.41058	19.9158	2.11632	1.08156	0.0380645	0.960529	Up	0	0.142491	0.230821	0.0906116	0.0944931	0.184736	0.299693	0.221915	0.181738	0.128257	Chr2	-	157066595	157082251	15657	4978	sense-overlapping	XM_017591281.1	Chr2:157071122_157095793_-		GeneID:307524,Genbank:XM_006254589.3,RGD:1309230	WD repeat domain 33, transcript variant X1	GO:0005575,GO:0005634,GO:0005654,GO:0005847,GO:0006378,GO:0006379,GO:0008150,GO:0001650,GO:0003674	cellular_component|nucleus|nucleoplasm|mRNA cleavage and polyadenylation specificity factor complex|mRNA polyadenylation|mRNA cleavage|biological_process|fibrillar center|molecular_function	rno03015	mRNA surveillance pathway
circRNA_00611	Acer3	circAcer3	18.3117	11.7786	24.8449	2.10932	1.07678	0.0408972	0.960529	Up	0.0538294	0.29516	0.0501785	0.211427	0.125991	0.108668	0.266394	0.345201	0.320714	0.221534	Chr1	-	163203870	163216364	12495	335	sense-overlapping	XM_008759809.2	Chr1:163160987_163263621_-		GeneID:54268,Genbank:XM_008772166.2,RGD:3047	mitogen-activated protein kinase 4, transcript variant X1	GO:0019901,GO:0005524,GO:0035556,GO:0005634,GO:0042803,GO:0005737,GO:0046982,GO:0007166,GO:0010468,GO:0000165,GO:0071310,GO:0004707	protein kinase binding|ATP binding|intracellular signal transduction|nucleus|protein homodimerization activity|cytoplasm|protein heterodimerization activity|cell surface receptor signaling pathway|regulation of gene expression|MAPK cascade|cellular response to organic substance|MAP kinase activity	rno04657	IL-17 signaling pathway
circRNA_10096	Elavl3	circElavl3	32.022	42.7922	21.2519	0.496631	-1.00975	0.0228686	0.960529	Down	0.172254	0.569965	0.441571	0.583941	0.955431	0.195602	0.188696	0.209586	0.310024	0.151576	Chr8	-	23035955	23048640	12686	743	sense-overlapping	XM_006242616.3	Chr8:23029980_23063477_-		GeneID:307855,Genbank:NM_001135583.1,RGD:1310347	fatty acid 2-hydroxylase	GO:0055114,GO:0005783,GO:0080132,GO:0005789,GO:0006631,GO:0006633,GO:0016021,GO:0020037,GO:0030258,GO:0031090,GO:0032286,GO:0032287,GO:0001949,GO:0042127,GO:0005506,GO:0042634	oxidation-reduction process|endoplasmic reticulum|fatty acid alpha-hydroxylase activity|endoplasmic reticulum membrane|fatty acid metabolic process|fatty acid biosynthetic process|integral component of membrane|heme binding|lipid modification|organelle membrane|central nervous system myelin maintenance|peripheral nervous system myelin maintenance|sebaceous gland cell differentiation|regulation of…
circRNA_03885	Capn7	circCapn7	16.2584	22.179	10.3378	0.46611	-1.10126	0.0422486	0.960529	Down	0.333742	0.203559	0.270964	0.201359	0.367473	0.0760676	0.166496	0.135615	0.0534523	0.0932776	Chr16	+	7438795	7463395	24601	1450	sense-overlapping	XM_006252608.3	Chr16:7435541_7472483_+		GeneID:361412,Genbank:NM_001191944.1,RGD:1560118	ADAM metallopeptidase with thrombospondin type 1 motif, 18	GO:0046872,GO:0090331,GO:0001654,GO:0004222,GO:0006508	metal ion binding|negative regulation of platelet aggregation|eye development|metalloendopeptidase activity|proteolysis
circRNA_10861	Mut	circMut	17.9568	24.5779	11.3357	0.461216	-1.11648	0.0187504	0.960529	Down	0.290679	0.468185	0.170607	0.261767	0.356974	0.0760676	0.0665985	0.0739716	0.160357	0.151576	Chr9	-	23325199	23349980	24782	2341	sense-overlapping	XM_001067239.6	Chr9:23323934_23352144_-		GeneID:310056,Genbank:XM_017591366.1,RGD:1311133	importin 11, transcript variant X1	GO:0005829,GO:0006606,GO:0006610,GO:0008565,GO:0001650,GO:0005634,GO:0005635	cytosol|protein import into nucleus|ribosomal protein import into nucleus|protein transporter activity|fibrillar center|nucleus|nuclear envelope
circRNA_02405	Pan3	circPan3	15.9892	21.9309	10.0475	0.458143	-1.12613	0.0445137	0.960529	Down	0.193786	0.122135	0.160571	0.362446	0.566959	0.0434672	0.166496	0.0986288	0.160357	0.0582985	Chr12	-	9273125	9313769	40645	570	sense-overlapping	XM_006248844.3	Chr12:9214116_9331896_-		GeneID:295568,Genbank:XM_006232175.3,RGD:1309031	helicase-like transcription factor, transcript variant X1	GO:0005634,GO:0005654,GO:0006357,GO:0006366,GO:0008270,GO:0016567,GO:0016887,GO:0031625,GO:0045944,GO:0061630,GO:0000978,GO:0001077,GO:0005524	nucleus|nucleoplasm|regulation of transcription by RNA polymerase II|transcription by RNA polymerase II|zinc ion binding|protein ubiquitination|ATPase activity|ubiquitin protein ligase binding|positive regulation of transcription by RNA polymerase II|ubiquitin protein ligase activity|RNA polymerase II proximal promoter sequence-specific DNA binding|transcriptional activator activity, RNA polymera…
circRNA_06422	Camsap1	circCamsap1	13.7076	19.0794	8.33579	0.4369	-1.19462	0.0211122	0.960529	Down	0.139956	0.427473	0.1405	0.191291	0.314977	0.0978012	0.044399	0.0493144	0.117595	0.0816179	Chr3	-	3413579	3414759	1181	425	sense-overlapping	XM_006233672.3	Chr3:3373971_3433776_-		GeneID:295382,Genbank:XM_008761393.2,RGD:1563465	netrin G1, transcript variant X1	GO:0005886,GO:0007409,GO:0046658	plasma membrane|axonogenesis|anchored component of plasma membrane	rno04514,rno04360	Cell adhesion molecules (CAMs)|Axon guidance
circRNA_09583		circRNA_09583	36.0209	50.6148	21.427	0.423335	-1.24013	0.00493582	0.664804	Down	0.592123	0.98726	0.72257	0.241631	0.577458	0.217336	0.233095	0.209586	0.171048	0.209875	Chr7	-	32922004	32982696	60693	60693	intergenic				GeneID:310859,Genbank:XM_006233347.3,RGD:1311625	tet methylcytosine dioxygenase 2, transcript variant X1	GO:0070579,GO:0030097,GO:0005506,GO:0030099,GO:0005575,GO:0070989,GO:0005634,GO:0072576,GO:0006211,GO:0006493,GO:0008198,GO:0045944,GO:0008270,GO:0080111,GO:0009791,GO:0048536,GO:0014070,GO:0080182,GO:0048872,GO:0019857,GO:0001822,GO:0055114,GO:0019858,GO:0002318,GO:0061484,GO:0020027,GO:0003674	methylcytosine dioxygenase activity|hemopoiesis|iron ion binding|myeloid cell differentiation|cellular_component|oxidative demethylation|nucleus|liver morphogenesis|5-methylcytosine catabolic process|protein O-linked glycosylation|ferrous iron binding|positive regulation of transcription by RNA polymerase II|zinc ion binding|DNA demethylation|post-embryonic development|spleen development|response…
circRNA_00367	Sergef	circSergef	15.5664	21.9497	9.183	0.418365	-1.25717	0.0274489	0.960529	Down	0.193786	0.132313	0.170607	0.382582	0.514463	0.0434672	0.133197	0.0986288	0.160357	0.0466388	Chr1	-	102613968	102660697	46730	1032	sense-overlapping	XM_006229227.3	Chr1:102461327_102664978_-		GeneID:360323,Genbank:XM_006255938.3,RGD:1595850	RT1 class Ib, locus N2, transcript variant X1	GO:0016021,GO:0042605,GO:0002474,GO:0005102,GO:0005886	integral component of membrane|peptide antigen binding|antigen processing and presentation of peptide antigen via MHC class I|signaling receptor binding|plasma membrane	rno04514,rno04144,rno04145,rno04218,rno04650,rno04612,rno05203,rno05320,rno05330,rno05332,rno05416,rno04940,rno05166,rno05168,rno05167,rno05169,rno05165	Cell adhesion molecules (CAMs)|Endocytosis|Phagosome|Cellular senescence|Natural killer cell mediated cytotoxicity|Antigen processing and presentation|Viral carcinogenesis|Autoimmune thyroid disease|Allograft rejection|Graft-versus-host disease|Viral myocarditis|Type I diabetes mellitus|HTLV-I infection|Herpes simplex infection|Kaposi's sarcoma-associated herpesvirus infection|Epstein-Barr virus …
circRNA_11603	RGD1561327	circRGD1561327	350.542	510.709	190.376	0.372768	-1.42365	0.0162572	0.960529	Down	0	10.5749	7.13538	5.7488	8.48338	1.70609	2.25325	2.39175	1.81738	1.42248	ChrX	+	144328480	144330480	2001	2001	intronic	XM_017602412.1	ChrX:144257983_144447709_+		GeneID:24750,Genbank:XM_006255908.3,RGD:1598370	RT1 class Ib, locus N3, transcript variant X1	GO:0016021,GO:0042605,GO:0002474,GO:0005102,GO:0005886	integral component of membrane|peptide antigen binding|antigen processing and presentation of peptide antigen via MHC class I|signaling receptor binding|plasma membrane	rno04514,rno04144,rno04145,rno04218,rno04650,rno04612,rno05203,rno05320,rno05330,rno05332,rno05416,rno04940,rno05166,rno05168,rno05167,rno05169,rno05165	Cell adhesion molecules (CAMs)|Endocytosis|Phagosome|Cellular senescence|Natural killer cell mediated cytotoxicity|Antigen processing and presentation|Viral carcinogenesis|Autoimmune thyroid disease|Allograft rejection|Graft-versus-host disease|Viral myocarditis|Type I diabetes mellitus|HTLV-I infection|Herpes simplex infection|Kaposi's sarcoma-associated herpesvirus infection|Epstein-Barr virus …
circRNA_09262	Ttll5	circTtll5	12.0992	17.6946	6.50374	0.367554	-1.44397	0.0171246	0.960529	Down	0.129191	0.386762	0.180643	0.130883	0.293979	0.0434672	0.088798	0.0369858	0.128286	0.0349791	Chr6	+	109729890	109745287	15398	457	sense-overlapping	XM_017594542.1	Chr6:109693915_109910479_+		GeneID:25740,Genbank:XM_017601565.1,RGD:2717	G protein subunit alpha z, transcript variant X3	GO:0044297,GO:0004871,GO:0046872,GO:0005525,GO:0005829,GO:0005834,GO:0005886,GO:0007188,GO:0007193,GO:0030425,GO:0001664,GO:0031683,GO:0003924,GO:0031821	cell body|signal transducer activity|metal ion binding|GTP binding|cytosol|heterotrimeric G-protein complex|plasma membrane|adenylate cyclase-modulating G-protein coupled receptor signaling pathway|adenylate cyclase-inhibiting G-protein coupled receptor signaling pathway|dendrite|G-protein coupled receptor binding|G-protein beta/gamma-subunit complex binding|GTPase activity|G-protein coupled sero…	rno04730	Long-term depression
circRNA_00372	Sergef	circSergef	8.16063	11.9751	4.34619	0.362937	-1.46221	0.0373278	0.960529	Down	0.161488	0.142491	0.0702499	0.171155	0.209985	0.054334	0	0.0493144	0.117595	0	Chr1	-	102638885	102660697	21813	784	sense-overlapping	XM_344891.8	Chr1:102461327_102664977_-		GeneID:296580,Genbank:XM_006233672.3,RGD:1565022	calmodulin regulated spectrin-associated protein 1, transcript variant X5	GO:0036449,GO:0030507,GO:0005516,GO:0051011,GO:0031113,GO:0005737,GO:0005874,GO:0007010,GO:0007026,GO:0031122,GO:0008017,GO:0031175,GO:0000226,GO:0022604	microtubule minus-end|spectrin binding|calmodulin binding|microtubule minus-end binding|regulation of microtubule polymerization|cytoplasm|microtubule|cytoskeleton organization|negative regulation of microtubule depolymerization|cytoplasmic microtubule organization|microtubule binding|neuron projection development|microtubule cytoskeleton organization|regulation of cell morphogenesis
circRNA_00652	LOC689064	circLOC689064	28.3343	41.7728	14.8957	0.356589	-1.48766	0.00294447	0.547671	Down	0.516762	0.610676	0.371321	0.745029	0.27298	0.163002	0	0.320544	0	0.209875	Chr1	+	168958579	168964665	6087	5972	sense-overlapping	NM_001111269.1	Chr1:168964202_168965568_+		GeneID:296648,Genbank:XM_006233949.2,RGD:1305363	mitogen-activated protein kinase associated protein 1, transcript variant X1	GO:0030950,GO:0005547,GO:0031098,GO:0005575,GO:0031410,GO:0005634,GO:0005654,GO:0005737,GO:0005794,GO:0005829,GO:0031932,GO:0005886,GO:0038203,GO:0043325,GO:0008150,GO:0046580,GO:0017016,GO:0003674,GO:0070300,GO:0019901,GO:0005546,GO:0080025	establishment or maintenance of actin cytoskeleton polarity|phosphatidylinositol-3,4,5-trisphosphate binding|stress-activated protein kinase signaling cascade|cellular_component|cytoplasmic vesicle|nucleus|nucleoplasm|cytoplasm|Golgi apparatus|cytosol|TORC2 complex|plasma membrane|TORC2 signaling|phosphatidylinositol-3,4-bisphosphate binding|biological_process|negative regulation of Ras protein s…	rno04150	mTOR signaling pathway
circRNA_07343	Rundc3b	circRundc3b	13.228	19.5304	6.9257	0.354612	-1.49569	0.00976119	0.854341	Down	0.18302	0.325694	0.160571	0.251699	0.304478	0.0760676	0.0554987	0.0986288	0.0855238	0.0349791	Chr4	+	22532122	22561809	29688	498	sense-overlapping	XM_006236003.3	Chr4:22443727_22589526_+		GeneID:311137,Genbank:XM_017591700.1,RGD:1311181	zinc finger protein 385B, transcript variant X1	GO:0002039,GO:0003676,GO:0003723,GO:0005634,GO:0008270,GO:0072332,GO:0001650	p53 binding|nucleic acid binding|RNA binding|nucleus|zinc ion binding|intrinsic apoptotic signaling pathway by p53 class mediator|fibrillar center
circRNA_10757	Snrk	circSnrk	52.8177	78.8075	26.828	0.340424	-1.5546	0.00554639	0.668474	Down	0.495231	0.753167	0.521856	1.26856	2.04735	0.173869	0.277494	0.480815	0.384857	0.104937	Chr8	+	130762665	130768360	5696	865	sense-overlapping	XM_017595425.1	Chr8:130749814_130805225_+		GeneID:59319,Genbank:NM_001134341.1,RGD:621330	autophagy and beclin 1 regulator 1	GO:0021915,GO:0005515,GO:0031625,GO:0005575,GO:0031667,GO:0005737,GO:0005739,GO:0005829,GO:0005930,GO:0043231,GO:0006914,GO:0043524,GO:0043552,GO:0008285,GO:0045335,GO:0009267,GO:0000045,GO:0051020,GO:0010508,GO:0000422,GO:0098780,GO:0010667,GO:0000423	neural tube development|protein binding|ubiquitin protein ligase binding|cellular_component|response to nutrient levels|cytoplasm|mitochondrion|cytosol|axoneme|intracellular membrane-bounded organelle|autophagy|negative regulation of neuron apoptotic process|positive regulation of phosphatidylinositol 3-kinase activity|negative regulation of cell proliferation|phagocytic vesicle|cellular response…	rno04140,rno04137	Autophagy - animal|Mitophagy - animal
circRNA_10875	Rims1	circRims1	17.8024	26.6146	8.99027	0.337794	-1.56578	0.00334362	0.567833	Down	0.172254	0.284982	0.160571	0.513466	0.55646	0.054334	0.133197	0.110957	0.0427619	0.104937	Chr9	-	28529457	28534987	5531	301	sense-overlapping	XM_017596675.1	Chr9:28440408_28629631_-		GeneID:25012,Genbank:NM_001270575.1,RGD:3728	synaptosomal-associated protein 25, transcript variant 1	GO:0098794,GO:0098967,GO:0099590,GO:1990926,GO:0005768,GO:0005802,GO:0005829,GO:0005856,GO:0008076,GO:0005886,GO:0008306,GO:0006887,GO:0010975,GO:0030027,GO:0015629,GO:0030054,GO:0016020,GO:0030175,GO:0030182,GO:0030252,GO:0030424,GO:0000149,GO:0031915,GO:0031982,GO:0030426,GO:0032024,GO:0030431,GO:0005249,GO:0035493,GO:0005484,GO:0036477,GO:0005515,GO:0042734,GO:0005737,GO:0047485,GO:0048306,GO:…	postsynapse|exocytic insertion of neurotransmitter receptor to postsynaptic membrane|neurotransmitter receptor internalization|short-term synaptic potentiation|endosome|trans-Golgi network|cytosol|cytoskeleton|voltage-gated potassium channel complex|plasma membrane|associative learning|exocytosis|regulation of neuron projection development|lamellipodium|actin cytoskeleton|cell junction|membrane|f…	rno04911,rno04721	Insulin secretion|Synaptic vesicle cycle
circRNA_09797	Rims2	circRims2	15.1651	22.7279	7.60243	0.334498	-1.57993	0.0140453	0.960529	Down	0.0645953	0.254448	0.1405	0.44299	0.55646	0.0869344	0.0776982	0.0246572	0.0855238	0.0816179	Chr7	+	78462288	78520474	58187	855	sense-overlapping	XM_017594578.1	Chr7:78091998_78594164_+		GeneID:311468,Genbank:XM_017591759.1,RGD:1308591	taspase 1, transcript variant X1	GO:0006508,GO:0008150,GO:0042802,GO:0045893,GO:0003674,GO:0004298,GO:0005575	proteolysis|biological_process|identical protein binding|positive regulation of transcription, DNA-templated|molecular_function|threonine-type endopeptidase activity|cellular_component
circRNA_07755	Eif4e3	circEif4e3	9.86789	14.8826	4.8532	0.3261	-1.61661	0.00781416	0.782618	Down	0.0968929	0.234093	0.150535	0.0906116	0.398971	0.0652008	0.044399	0.061643	0.0320714	0.0349791	Chr4	-	132075419	132114473	39055	3981	sense-overlapping	NM_001106612.1	Chr4:132068581_132111092_-		GeneID:83842,Genbank:XM_006236005.3,RGD:70908	carnitine O-octanoyltransferase, transcript variant X2	GO:0015936,GO:0008458,GO:0005739,GO:0005777,GO:0009437,GO:0016746,GO:0006091,GO:0006631,GO:0042493,GO:0043231,GO:0010243,GO:0006635,GO:0051791,GO:0015908,GO:0001579,GO:0005102,GO:0015909	coenzyme A metabolic process|carnitine O-octanoyltransferase activity|mitochondrion|peroxisome|carnitine metabolic process|transferase activity, transferring acyl groups|generation of precursor metabolites and energy|fatty acid metabolic process|response to drug|intracellular membrane-bounded organelle|response to organonitrogen compound|fatty acid beta-oxidation|medium-chain fatty acid metabolic…	rno04146	Peroxisome
circRNA_03804	Nalcn	circNalcn	5.55346	8.44411	2.6628	0.315344	-1.665	0.0374626	0.960529	Down	0.0322976	0.122135	0.100357	0.0704757	0.220484	0.054334	0.0221995	0.0246572	0.0320714	0	Chr15	-	110036614	110046726	10113	683	sense-overlapping	NM_153630.1	Chr15:109734092_110046729_-		GeneID:688590,Genbank:XM_006236003.3,RGD:1587590	RUN domain containing 3B, transcript variant X1	GO:0005737,GO:0035091	cytoplasm|phosphatidylinositol binding
circRNA_11470	Zfx	circZfx	5.89215	9.03433	2.74996	0.30439	-1.71601	0.0311038	0.960529	Down	0.0645953	0.111957	0.0401428	0.10068	0.283479	0	0.0665985	0.0369858	0.0213809	0.0233194	ChrX	-	63177769	63182385	4617	660	sense-overlapping	XM_017602121.1	ChrX:63158368_63182385_-		GeneID:688590,Genbank:XM_006236003.3,RGD:1587590	RUN domain containing 3B, transcript variant X1	GO:0005737,GO:0035091	cytoplasm|phosphatidylinositol binding
circRNA_00772		circRNA_00772	7.00603	10.8937	3.11837	0.286255	-1.80463	0.0116152	0.896428	Down	0.0430635	0.213737	0.1405	0.161087	0.104992	0.0434672	0.044399	0	0.0213809	0.0349791	Chr1	-	194855422	194917768	62347	62347	intergenic				GeneID:65044,Genbank:XM_006236091.3,RGD:621105	core 1 synthase, glycoprotein-N-acetylgalactosamine 3-beta-galactosyltransferase, 1, transcript variant X1	GO:0001822,GO:0006493,GO:0016021,GO:0016263,GO:0016266,GO:0016267,GO:0046872,GO:0060576,GO:0001525	kidney development|protein O-linked glycosylation|integral component of membrane|glycoprotein-N-acetylgalactosamine 3-beta-galactosyltransferase activity|O-glycan processing|O-glycan processing, core 1|metal ion binding|intestinal epithelial cell development|angiogenesis	rno00512	Mucin type O-glycan biosynthesis
circRNA_00777		circRNA_00777	7.25083	11.2928	3.20882	0.284146	-1.81529	0.0083449	0.802202	Down	0.086127	0.223915	0.110393	0.151019	0.125991	0.0434672	0	0.0369858	0.0320714	0.0349791	Chr1	-	194915054	194917768	2715	2715	intergenic				GeneID:301742,Genbank:NM_001106929.2,RGD:1566215	coatomer protein complex, subunit gamma 2	GO:0030126,GO:0005783,GO:0072384,GO:0005793,GO:0005794,GO:0005829,GO:0006886,GO:0006888,GO:0006891,GO:0009306,GO:0016020,GO:0000139,GO:0005198	COPI vesicle coat|endoplasmic reticulum|organelle transport along microtubule|endoplasmic reticulum-Golgi intermediate compartment|Golgi apparatus|cytosol|intracellular protein transport|ER to Golgi vesicle-mediated transport|intra-Golgi vesicle-mediated transport|protein secretion|membrane|Golgi membrane|structural molecule activity
circRNA_08922	Atad2b	circAtad2b	4.81516	7.51087	2.11946	0.282186	-1.82528	0.0369979	0.960529	Down	0.129191	0.0610676	0.130464	0.0402718	0.0944931	0	0.0332992	0	0.0320714	0.0349791	Chr6	+	29032002	29074704	42703	10302	sense-overlapping	NM_001025151.1	Chr6:28998080_29066850_+
circRNA_00775		circRNA_00775	8.58487	13.4348	3.73496	0.278007	-1.84681	0.0270928	0.960529	Down	0.086127	0.234093	0.170607	0.291971	0	0.0434672	0	0.0246572	0.0534523	0.0466388	Chr1	-	194869116	194917768	48653	48653	intergenic				GeneID:297481,Genbank:NM_001106612.1,RGD:1586185	eukaryotic translation initiation factor 4E family member 3	GO:0003743,GO:0005737,GO:0006413	translation initiation factor activity|cytoplasm|translational initiation
circRNA_11546		circRNA_11546	29.8518	46.7609	12.9427	0.276785	-1.85316	0.00666013	0.713461	Down	0.452167	0.854947	0.421499	0.906116	0.157489	0	0.188696	0.160272	0.192428	0.128257	ChrX	+	119152559	119152714	156	156	intergenic				GeneID:297481,Genbank:NM_001106612.1,RGD:1586185	eukaryotic translation initiation factor 4E family member 3	GO:0003743,GO:0005737,GO:0006413	translation initiation factor activity|cytoplasm|translational initiation
circRNA_02590	Sgsm1	circSgsm1	3.90688	6.12832	1.68544	0.275025	-1.86237	0.0454611	0.960529	Down	0.086127	0.132313	0.0301071	0.0402718	0.104992	0.054334	0	0.0246572	0	0	Chr12	+	49373409	49374027	619	619	sense-overlapping	XM_017598304.1	Chr12:49329093_49393271_+		GeneID:297481,Genbank:NM_001106612.1,RGD:1586185	eukaryotic translation initiation factor 4E family member 3	GO:0003743,GO:0005737,GO:0006413	translation initiation factor activity|cytoplasm|translational initiation
circRNA_08152	Tmeff1	circTmeff1	15.6901	24.6699	6.71027	0.272002	-1.87831	0.00605686	0.690766	Down	0.36604	0.417295	0.441571	0.0805436	0.178487	0.054334	0.0665985	0.110957	0.0641428	0.0466388	Chr5	+	64346707	64358597	11891	364	sense-overlapping	NM_023020.2	Chr5:64326733_64412524_+		GeneID:63845,Genbank:NM_023020.2,RGD:62005	transmembrane protein with EGF-like and two follistatin-like domains 1	GO:0005886,GO:0007275,GO:0016021	plasma membrane|multicellular organism development|integral component of membrane
circRNA_11601	RGD1561327	circRGD1561327	4.2313	6.68257	1.78003	0.26637	-1.9085	0.0286201	0.960529	Down	0	0.111957	0.0903213	0.0906116	0.125991	0	0	0	0.0427619	0.0349791	ChrX	+	144324695	144330480	5786	5786	intronic	XM_017602412.1	ChrX:144257983_144447709_+		GeneID:298020,Genbank:XM_003749945.3,RGD:1308958	transmembrane protein 245, transcript variant X3	GO:0016021	integral component of membrane
circRNA_09649		circRNA_09649	6.71988	10.6498	2.78998	0.261976	-1.93249	0.0172624	0.960529	Down	0.118425	0.152669	0.120428	0.0503398	0.241482	0	0.0332992	0.0863002	0.0427619	0	Chr7	-	52745151	52745558	408	408	intergenic				GeneID:298141,Genbank:NM_001106662.1,RGD:1304802	FERM domain containing 3	GO:0031032,GO:0005200,GO:0005856,GO:0016021	actomyosin structure organization|structural constituent of cytoskeleton|cytoskeleton|integral component of membrane
circRNA_09744	Stk3	circStk3	4.35892	6.93781	1.78003	0.25657	-1.96258	0.024183	0.960529	Down	0.0645953	0.0712456	0.0802856	0.0906116	0.125991	0	0	0	0.0427619	0.0349791	Chr7	-	73684650	73748233	63584	633	sense-overlapping	XM_008765462.2	Chr7:73617926_73883896_-		GeneID:298141,Genbank:NM_001106662.1,RGD:1304802	FERM domain containing 3	GO:0031032,GO:0005200,GO:0005856,GO:0016021	actomyosin structure organization|structural constituent of cytoskeleton|cytoskeleton|integral component of membrane
circRNA_11344	Yes1	circYes1	9.30434	15.0227	3.58592	0.238699	-2.06673	0.00477472	0.664804	Down	0.150722	0.203559	0.250892	0.0906116	0.230983	0	0.044399	0.0863002	0.0748333	0	Chr9	+	121831708	121862897	31190	1425	sense-overlapping	XM_017596282.1	Chr9:121802471_121875956_+		GeneID:116743,Genbank:XM_006238359.3,RGD:620276	SH3 domain-containing GRB2-like 2, transcript variant X2	GO:0097753,GO:0045202,GO:0005769,GO:0098793,GO:0048471,GO:0005829,GO:0099050,GO:0048488,GO:0005886,GO:1903527,GO:0008022,GO:0008289,GO:0016191,GO:0019901,GO:0060988,GO:0031175,GO:1990416,GO:0097441,GO:0097484,GO:0042802,GO:2000369,GO:0042803,GO:0002090,GO:0097749,GO:0043025,GO:0005515	membrane bending|synapse|early endosome|presynapse|perinuclear region of cytoplasm|cytosol|vesicle scission|synaptic vesicle endocytosis|plasma membrane|positive regulation of membrane tubulation|protein C-terminus binding|lipid binding|synaptic vesicle uncoating|protein kinase binding|lipid tube assembly|neuron projection development|cellular response to brain-derived neurotrophic factor stimulu…	rno04144	Endocytosis
circRNA_00418		circRNA_00418	34.6854	56.3685	13.0022	0.230665	-2.11613	0.000321283	0.125493	Down	0.430635	0.93637	0.983498	0.624213	0.388472	0.163002	0	0	0.277952	0.139916	Chr1	-	117146267	117146413	147	147	intergenic				GeneID:24626,Genbank:NM_017031.2,RGD:3280	phosphodiesterase 4B	GO:0005737,GO:0005813,GO:0005829,GO:0005891,GO:0030552,GO:0006198,GO:0030593,GO:0032729,GO:0032743,GO:0060076,GO:0035690,GO:0071222,GO:0071872,GO:0071944,GO:0000930,GO:0086004,GO:1901841,GO:0001780,GO:1901898,GO:0004114,GO:0004115,GO:0005634,GO:0006939,GO:0007165,GO:0008021,GO:0014069,GO:0043015,GO:0016020,GO:0043197,GO:0030018,GO:0044325,GO:0046872,GO:0048471,GO:0050852,GO:0050900	cytoplasm|centrosome|cytosol|voltage-gated calcium channel complex|cAMP binding|cAMP catabolic process|neutrophil chemotaxis|positive regulation of interferon-gamma production|positive regulation of interleukin-2 production|excitatory synapse|cellular response to drug|cellular response to lipopolysaccharide|cellular response to epinephrine stimulus|cell periphery|gamma-tubulin complex|regulation …	rno00230,rno04024,rno05032	Purine metabolism|cAMP signaling pathway|Morphine addiction
circRNA_09569	Anks1b	circAnks1b	24.1585	39.3932	8.92381	0.226532	-2.14221	0.0278871	0.960529	Down	0.215318	0.203559	0.100357	0.946388	1.08142	0.0869344	0.0998977	0.0493144	0.0641428	0.116597	Chr7	+	30714506	30735182	20677	759	sense-overlapping	NM_001271371.1	Chr7:30507135_31682990_+		GeneID:313633,Genbank:NM_001127319.1,RGD:1564232	Eph receptor B2	GO:0004714,GO:0004871,GO:0004888,GO:0005003,GO:0005005,GO:0005102,GO:0007611,GO:0005524,GO:0007612,GO:0005575,GO:0008046,GO:0005634,GO:0008150,GO:0009887,GO:0009968,GO:0010628,GO:0042472,GO:0016310,GO:0042802,GO:0018108,GO:0043005,GO:0021631,GO:0043025,GO:0043066,GO:0043235,GO:0043410,GO:0000902,GO:0060996,GO:0044877,GO:0001525,GO:0060997,GO:0001540,GO:0070373,GO:0046580,GO:0001655,GO:0070374,GO:…	transmembrane receptor protein tyrosine kinase activity|signal transducer activity|transmembrane signaling receptor activity|ephrin receptor activity|transmembrane-ephrin receptor activity|signaling receptor binding|learning or memory|ATP binding|learning|cellular_component|axon guidance receptor activity|nucleus|biological_process|animal organ morphogenesis|negative regulation of signal transduc…	rno04360	Axon guidance
circRNA_03360	Spred2	circSpred2	5.5467	9.04689	2.04652	0.226212	-2.14425	0.0153538	0.960529	Down	0.0538294	0.254448	0.0702499	0.0704757	0.125991	0.0434672	0	0	0.0534523	0	Chr14	+	104268362	104277402	9041	412	sense-overlapping	NM_001047094.1	Chr14:104268362_104290206_+		GeneID:60391,Genbank:NM_021767.2,RGD:628659	neurexin 1	GO:0097105,GO:0097109,GO:0097112,GO:0099560,GO:0097114,GO:1900020,GO:1903078,GO:0097116,GO:1905520,GO:2000310,GO:2000311,GO:2000463,GO:0005730,GO:0005783,GO:0005886,GO:0007416,GO:0006904,GO:0007612,GO:0007157,GO:0007623,GO:0009986,GO:0030534,GO:0031175,GO:0031965,GO:0010628,GO:0031982,GO:0032991,GO:0001525,GO:0043025,GO:0033130,GO:0004888,GO:0044295,GO:0033138,GO:0005102,GO:0005105,GO:0045184,GO:…	presynaptic membrane assembly|neuroligin family protein binding|gamma-aminobutyric acid receptor clustering|synaptic membrane adhesion|NMDA glutamate receptor clustering|positive regulation of protein kinase C activity|positive regulation of protein localization to plasma membrane|gephyrin clustering involved in postsynaptic density assembly|positive regulation of presynaptic active zone assembly…	rno04514	Cell adhesion molecules (CAMs)
circRNA_00774		circRNA_00774	9.53801	15.5788	3.49719	0.224483	-2.15532	0.000859148	0.279653	Down	0.139956	0.223915	0.230821	0.221495	0.115492	0.0217336	0.0221995	0.0246572	0.0320714	0.0582985	Chr1	-	194866929	194917768	50840	50840	intergenic				GeneID:60391,Genbank:NM_021767.2,RGD:628659	neurexin 1	GO:0097105,GO:0097109,GO:0097112,GO:0099560,GO:0097114,GO:1900020,GO:1903078,GO:0097116,GO:1905520,GO:2000310,GO:2000311,GO:2000463,GO:0005730,GO:0005783,GO:0005886,GO:0007416,GO:0006904,GO:0007612,GO:0007157,GO:0007623,GO:0009986,GO:0030534,GO:0031175,GO:0031965,GO:0010628,GO:0031982,GO:0032991,GO:0001525,GO:0043025,GO:0033130,GO:0004888,GO:0044295,GO:0033138,GO:0005102,GO:0005105,GO:0045184,GO:…	presynaptic membrane assembly|neuroligin family protein binding|gamma-aminobutyric acid receptor clustering|synaptic membrane adhesion|NMDA glutamate receptor clustering|positive regulation of protein kinase C activity|positive regulation of protein localization to plasma membrane|gephyrin clustering involved in postsynaptic density assembly|positive regulation of presynaptic active zone assembly…	rno04514	Cell adhesion molecules (CAMs)
circRNA_07412	C1galt1	circC1galt1	4.33537	7.21308	1.45766	0.202086	-2.30696	0.0135329	0.960529	Down	0.129191	0.0610676	0.100357	0.0402718	0.115492	0	0	0.0246572	0.0213809	0.0233194	Chr4	+	33929479	33934304	4826	905	sense-overlapping	XM_006236091.3	Chr4:33890353_33943219_+		GeneID:500625,Genbank:NM_001025151.1,RGD:1566199	ATPase family, AAA domain containing 2B	GO:0005634,GO:0005654,GO:0016887,GO:0031936,GO:0042393,GO:0045944,GO:0070577,GO:0003682,GO:0005524	nucleus|nucleoplasm|ATPase activity|negative regulation of chromatin silencing|histone binding|positive regulation of transcription by RNA polymerase II|lysine-acetylated histone binding|chromatin binding|ATP binding
circRNA_00776		circRNA_00776	5.1172	8.54682	1.68758	0.197452	-2.34043	0.00610124	0.690766	Down	0	0.162847	0.100357	0.140951	0.125991	0.054334	0	0	0.0213809	0	Chr1	-	194892470	194917768	25299	25299	intergenic				GeneID:366608,Genbank:XM_008764654.2,RGD:1561724	dedicator of cytokinesis 4, transcript variant X1	GO:0048365,GO:0005730,GO:0060326,GO:0005794,GO:1904694,GO:0005829,GO:0005886,GO:0007264,GO:1904754,GO:0016020,GO:0030165,GO:0030971,GO:0032420,GO:0005085,GO:0032421,GO:0005096,GO:0043547	Rac GTPase binding|nucleolus|cell chemotaxis|Golgi apparatus|negative regulation of vascular smooth muscle contraction|cytosol|plasma membrane|small GTPase mediated signal transduction|positive regulation of vascular associated smooth muscle cell migration|membrane|PDZ domain binding|receptor tyrosine kinase binding|stereocilium|guanyl-nucleotide exchange factor activity|stereocilium bundle|GTPas…	rno04015	Rap1 signaling pathway
circRNA_00773		circRNA_00773	9.35008	15.6434	3.05673	0.1954	-2.3555	0.000282311	0.116581	Down	0.150722	0.244271	0.150535	0.221495	0.199485	0	0.044399	0	0.0213809	0.0699582	Chr1	-	194864350	194917768	53419	53419	intergenic				GeneID:690217,Genbank:XM_008764726.2,RGD:1582892	pecanex homolog 4 (Drosophila), transcript variant X1
circRNA_06165	RT1-N2	circRT1-N2	4.81553	8.20148	1.42958	0.174308	-2.52029	0.0105994	0.854587	Down	0.0753612	0.162847	0.120428	0.0906116	0.0419969	0	0	0.0493144	0.0320714	0	Chr20	+	3149071	3169368	20298	19276	sense-overlapping	XM_006255938.3	Chr20:3146582_3150852_+		GeneID:299208,Genbank:XM_017594542.1,RGD:1563583	tubulin tyrosine ligase like 5, transcript variant X1	GO:0005829,GO:0005886,GO:0005929,GO:0007283,GO:0007288,GO:0009566,GO:0018095,GO:0030317,GO:0060041,GO:0005524,GO:0005813	cytosol|plasma membrane|cilium|spermatogenesis|sperm axoneme assembly|fertilization|protein polyglutamylation|flagellated sperm motility|retina development in camera-type eye|ATP binding|centrosome
circRNA_04865	Mapk4	circMapk4	6.6251	11.2976	1.95257	0.17283	-2.53257	0.00241811	0.484367	Down	0.086127	0.162847	0.0501785	0.161087	0.27298	0	0.044399	0.0246572	0.0427619	0	Chr18	-	69943105	69944476	1372	1372	exonic	XM_008772166.2	Chr18:69894692_70043484_-		GeneID:444982,Genbank:XM_003750213.4,RGD:1303275	echinoderm microtubule associated protein like 5, transcript variant X3	GO:0015630,GO:0005737,GO:0005874,GO:0008017	microtubule cytoskeleton|cytoplasm|microtubule|microtubule binding
circRNA_09571	Anks1b	circAnks1b	113.317	193.591	33.0436	0.170687	-2.55057	0.0264571	0.960529	Down	0.322976	1.28242	0.551963	4.50038	6.03706	0.347738	0.277494	0.345201	0.395547	0.256514	Chr7	+	30727478	30735182	7705	462	sense-overlapping	NM_001271371.1	Chr7:30507135_31682990_+		GeneID:314721,Genbank:NM_001271371.1,RGD:1565556	ankyrin repeat and sterile alpha motif domain containing 1B	GO:1900383,GO:0005886,GO:0014069,GO:0015030,GO:0016020,GO:0030054,GO:0043197,GO:0043231,GO:0045211,GO:0046875,GO:0005737,GO:0005829,GO:0097120	regulation of synaptic plasticity by receptor localization to synapse|plasma membrane|postsynaptic density|Cajal body|membrane|cell junction|dendritic spine|intracellular membrane-bounded organelle|postsynaptic membrane|ephrin receptor binding|cytoplasm|cytosol|receptor localization to synapse
circRNA_02996	Syt14	circSyt14	6.86667	11.744	1.98934	0.169392	-2.56156	0.00305036	0.554173	Down	0.0430635	0.0610676	0.1405	0.211427	0.283479	0.0326004	0	0.0739716	0	0	Chr13	-	111709661	111716205	6545	381	sense-overlapping	XM_017599018.1	Chr13:111630005_111723548_-		GeneID:314721,Genbank:NM_001271371.1,RGD:1565556	ankyrin repeat and sterile alpha motif domain containing 1B	GO:1900383,GO:0005886,GO:0014069,GO:0015030,GO:0016020,GO:0030054,GO:0043197,GO:0043231,GO:0045211,GO:0046875,GO:0005737,GO:0005829,GO:0097120	regulation of synaptic plasticity by receptor localization to synapse|plasma membrane|postsynaptic density|Cajal body|membrane|cell junction|dendritic spine|intracellular membrane-bounded organelle|postsynaptic membrane|ephrin receptor binding|cytoplasm|cytosol|receptor localization to synapse
circRNA_07037	Tasp1	circTasp1	3.78747	6.621	0.953943	0.144078	-2.79508	0.015422	0.960529	Down	0.0215318	0.0407118	0.100357	0.110747	0.13649	0	0.0332992	0	0.0213809	0	Chr3	-	133012095	133050098	38004	386	sense-overlapping	XM_017591759.1	Chr3:132888785_133131139_-		GeneID:314721,Genbank:XM_017594832.1,RGD:1565556	ankyrin repeat and sterile alpha motif domain containing 1B, transcript variant X5	GO:1900383,GO:0005886,GO:0014069,GO:0015030,GO:0016020,GO:0030054,GO:0043197,GO:0043231,GO:0045211,GO:0046875,GO:0005737,GO:0005829,GO:0097120	regulation of synaptic plasticity by receptor localization to synapse|plasma membrane|postsynaptic density|Cajal body|membrane|cell junction|dendritic spine|intracellular membrane-bounded organelle|postsynaptic membrane|ephrin receptor binding|cytoplasm|cytosol|receptor localization to synapse
circRNA_02993	Kcnh1	circKcnh1	3.10445	5.44216	0.766744	0.14089	-2.82736	0.0161353	0.960529	Down	0	0.0508897	0.0501785	0.0704757	0.188986	0.0326004	0	0	0	0	Chr13	+	111138406	111159973	21568	650	sense-overlapping	XM_006250491.3	Chr13:110920712_111232291_+		GeneID:314721,Genbank:XM_017594832.1,RGD:1565556	ankyrin repeat and sterile alpha motif domain containing 1B, transcript variant X5	GO:1900383,GO:0005886,GO:0014069,GO:0015030,GO:0016020,GO:0030054,GO:0043197,GO:0043231,GO:0045211,GO:0046875,GO:0005737,GO:0005829,GO:0097120	regulation of synaptic plasticity by receptor localization to synapse|plasma membrane|postsynaptic density|Cajal body|membrane|cell junction|dendritic spine|intracellular membrane-bounded organelle|postsynaptic membrane|ephrin receptor binding|cytoplasm|cytosol|receptor localization to synapse
circRNA_08306	Sh3gl2	circSh3gl2	3.3375	5.85564	0.819352	0.139925	-2.83727	0.0214226	0.960529	Down	0.0215318	0.0814235	0.110393	0.0906116	0.0419969	0	0	0	0.0427619	0	Chr5	+	103596964	103623412	26449	306	sense-overlapping	XM_006238359.3	Chr5:103595629_103654507_+
circRNA_01905	Map3k3	circMap3k3	3.66698	6.45995	0.874007	0.135296	-2.88581	0.0121048	0.909213	Down	0.0968929	0.0712456	0.1405	0.0302039	0.0419969	0.0217336	0.0221995	0	0	0	Chr10	+	94292693	94314584	21892	377	sense-overlapping	NM_001107058.2	Chr10:94280703_94349372_+
circRNA_03107	Slc4a4	circSlc4a4	5.31462	9.40449	1.22474	0.13023	-2.94087	0.0377767	0.960529	Down	0.150722	0	0.0903213	0.0302039	0.356974	0	0	0.0493144	0.0213809	0	Chr14	-	20749845	20769564	19720	254	sense-overlapping	XM_017599396.1	Chr14:20476258_20770154_-		GeneID:366894,Genbank:NM_001108991.1,RGD:728895	thyrotropin-releasing hormone degrading enzyme	GO:0070006,GO:0005886,GO:0006508,GO:0007165,GO:0007267,GO:0008217,GO:0008237,GO:0008270,GO:0016021,GO:0004177,GO:0042277,GO:0043171,GO:0005737	metalloaminopeptidase activity|plasma membrane|proteolysis|signal transduction|cell-cell signaling|regulation of blood pressure|metallopeptidase activity|zinc ion binding|integral component of membrane|aminopeptidase activity|peptide binding|peptide catabolic process|cytoplasm
circRNA_02721	Dennd1b	circDennd1b	4.04758	7.18805	0.907111	0.126197	-2.98625	0.0079552	0.786658	Down	0.0430635	0.0407118	0.0702499	0.10068	0.209985	0	0.0554987	0	0	0	Chr13	+	56114438	56183125	68688	853	sense-overlapping	XM_003751245.2	Chr13:56015813_56242041_+		GeneID:366894,Genbank:NM_001108991.1,RGD:728895	thyrotropin-releasing hormone degrading enzyme	GO:0070006,GO:0005886,GO:0006508,GO:0007165,GO:0007267,GO:0008217,GO:0008237,GO:0008270,GO:0016021,GO:0004177,GO:0042277,GO:0043171,GO:0005737	metalloaminopeptidase activity|plasma membrane|proteolysis|signal transduction|cell-cell signaling|regulation of blood pressure|metallopeptidase activity|zinc ion binding|integral component of membrane|aminopeptidase activity|peptide binding|peptide catabolic process|cytoplasm
circRNA_10903	Adgrb3	circAdgrb3	4.2031	7.48751	0.918696	0.122697	-3.02683	0.00263613	0.514836	Down	0.086127	0.101779	0.0401428	0.0402718	0.230983	0.0217336	0	0.0246572	0	0	Chr9	-	31437020	31442183	5164	334	sense-overlapping	NM_001106898.1	Chr9:31280623_32022098_-		GeneID:65189,Genbank:XM_008765462.2,RGD:68412	serine/threonine kinase 3, transcript variant X4	GO:0004674,GO:0004709,GO:0005524,GO:0008285,GO:0005634,GO:0023014,GO:0031098,GO:0005737,GO:0031572,GO:0032092,GO:0032147,GO:0046621,GO:0035329,GO:0050821,GO:0051091,GO:0051897,GO:0000186,GO:0000287,GO:0060215,GO:0001841,GO:0003157,GO:0004672,GO:0006468,GO:0007346,GO:0007417,GO:0035556,GO:0042802,GO:0042981,GO:0043065,GO:0045600,GO:0060706,GO:0046330,GO:0060800,GO:0090090,GO:0097284,GO:1902043	protein serine/threonine kinase activity|MAP kinase kinase kinase activity|ATP binding|negative regulation of cell proliferation|nucleus|signal transduction by protein phosphorylation|stress-activated protein kinase signaling cascade|cytoplasm|G2 DNA damage checkpoint|positive regulation of protein binding|activation of protein kinase activity|negative regulation of organ growth|hippo signaling|p…	rno04010,rno04390,rno04392	MAPK signaling pathway|Hippo signaling pathway|Hippo signaling pathway - multiple species
circRNA_09577	Anks1b	circAnks1b	2.43543	4.35969	0.511163	0.117247	-3.09237	0.027957	0.960529	Down	0.0645953	0.111957	0.0602142	0	0.0314977	0.0217336	0	0	0	0	Chr7	+	31605670	31658885	53216	801	sense-overlapping	XM_017594832.1	Chr7:30714323_31678337_+		GeneID:116839,Genbank:XM_017594578.1,RGD:620001	regulating synaptic membrane exocytosis 2, transcript variant X1	GO:0017137,GO:0017156,GO:0017157,GO:0019904,GO:0044325,GO:0019933,GO:0045202,GO:0030054,GO:0046872,GO:0046982,GO:0048167,GO:0048786,GO:1903861,GO:0048788,GO:2000300,GO:0048791,GO:2000463,GO:0005515,GO:0005622,GO:0006886,GO:0006887,GO:0007269,GO:0010628,GO:0016082,GO:0030073,GO:0032991,GO:0042391,GO:0042734,GO:0050806,GO:0060077,GO:0061669,GO:0097151,GO:0098831	Rab GTPase binding|calcium ion regulated exocytosis|regulation of exocytosis|protein domain specific binding|ion channel binding|cAMP-mediated signaling|synapse|cell junction|metal ion binding|protein heterodimerization activity|regulation of synaptic plasticity|presynaptic active zone|positive regulation of dendrite extension|cytoskeleton of presynaptic active zone|regulation of synaptic vesicle…	rno04911	Insulin secretion
circRNA_00185	Tulp4	circTulp4	2.59528	4.6794	0.511163	0.109237	-3.19447	0.0190989	0.960529	Down	0.0215318	0.111957	0.0702499	0.0402718	0.0419969	0.0217336	0	0	0	0	Chr1	+	47030544	47077979	47436	2311	sense-overlapping	XM_008758737.2	Chr1:47002928_47128114_+		GeneID:116839,Genbank:XM_017594578.1,RGD:620001	regulating synaptic membrane exocytosis 2, transcript variant X1	GO:0017137,GO:0017156,GO:0017157,GO:0019904,GO:0044325,GO:0019933,GO:0045202,GO:0030054,GO:0046872,GO:0046982,GO:0048167,GO:0048786,GO:1903861,GO:0048788,GO:2000300,GO:0048791,GO:2000463,GO:0005515,GO:0005622,GO:0006886,GO:0006887,GO:0007269,GO:0010628,GO:0016082,GO:0030073,GO:0032991,GO:0042391,GO:0042734,GO:0050806,GO:0060077,GO:0061669,GO:0097151,GO:0098831	Rab GTPase binding|calcium ion regulated exocytosis|regulation of exocytosis|protein domain specific binding|ion channel binding|cAMP-mediated signaling|synapse|cell junction|metal ion binding|protein heterodimerization activity|regulation of synaptic plasticity|presynaptic active zone|positive regulation of dendrite extension|cytoskeleton of presynaptic active zone|regulation of synaptic vesicle…	rno04911	Insulin secretion
circRNA_07482	Copg2	circCopg2	2.79724	5.05022	0.544267	0.107771	-3.21396	0.0245568	0.960529	Down	0.0645953	0.0610676	0.0200714	0.0805436	0.0944931	0	0.0332992	0	0	0	Chr4	-	58093735	58097892	4158	681	sense-overlapping	NM_001106929.2	Chr4:58064394_58195242_-		GeneID:116839,Genbank:XM_017594578.1,RGD:620001	regulating synaptic membrane exocytosis 2, transcript variant X1	GO:0017137,GO:0017156,GO:0017157,GO:0019904,GO:0044325,GO:0019933,GO:0045202,GO:0030054,GO:0046872,GO:0046982,GO:0048167,GO:0048786,GO:1903861,GO:0048788,GO:2000300,GO:0048791,GO:2000463,GO:0005515,GO:0005622,GO:0006886,GO:0006887,GO:0007269,GO:0010628,GO:0016082,GO:0030073,GO:0032991,GO:0042391,GO:0042734,GO:0050806,GO:0060077,GO:0061669,GO:0097151,GO:0098831	Rab GTPase binding|calcium ion regulated exocytosis|regulation of exocytosis|protein domain specific binding|ion channel binding|cAMP-mediated signaling|synapse|cell junction|metal ion binding|protein heterodimerization activity|regulation of synaptic plasticity|presynaptic active zone|positive regulation of dendrite extension|cytoskeleton of presynaptic active zone|regulation of synaptic vesicle…	rno04911	Insulin secretion
circRNA_03343	Adcy1	circAdcy1	9.78049	17.6686	1.89242	0.107107	-3.22288	0.0208743	0.960529	Down	0.0538294	0.0712456	0.0702499	0.503398	0.419969	0.054334	0	0	0.0320714	0	Chr14	+	87328008	87357732	29725	453	sense-overlapping	XM_017599234.1	Chr14:87311970_87421149_+		GeneID:84429,Genbank:XM_017595136.1,RGD:621451	potassium two pore domain channel subfamily K member 9, transcript variant X1	GO:0008021,GO:0022841,GO:0030322,GO:0034765,GO:0042803,GO:0046982,GO:0071804,GO:0071805,GO:0005249,GO:0005886,GO:0005887	synaptic vesicle|potassium ion leak channel activity|stabilization of membrane potential|regulation of ion transmembrane transport|protein homodimerization activity|protein heterodimerization activity|cellular potassium ion transport|potassium ion transmembrane transport|voltage-gated potassium channel activity|plasma membrane|integral component of plasma membrane	rno04925	Aldosterone synthesis and secretion
circRNA_08822	Nrxn1	circNrxn1	3.90475	7.08381	0.725689	0.102443	-3.2871	0.00914816	0.827323	Down	0.0322976	0.0305338	0.0501785	0.151019	0.188986	0	0.044399	0	0	0	Chr6	-	14480490	14490352	9863	696	sense-overlapping	NM_021767.2	Chr6:13886757_15191660_-		GeneID:353498,Genbank:NM_181824.1,RGD:727886	cytochrome P450, family 11, subfamily b, polypeptide 3	GO:0006700,GO:0006704,GO:0008202,GO:0008203,GO:0016705,GO:0043434,GO:0016709,GO:0044281,GO:0020037,GO:0044550,GO:0047783,GO:0055075,GO:0055078,GO:0055114,GO:0071375,GO:0002017,GO:0004497,GO:0004507,GO:0005506,GO:0005739,GO:0005743,GO:0030325,GO:0032342,GO:0032870,GO:0034650,GO:0034651,GO:1900560,GO:1900563,GO:0035865,GO:0043231	C21-steroid hormone biosynthetic process|glucocorticoid biosynthetic process|steroid metabolic process|cholesterol metabolic process|oxidoreductase activity, acting on paired donors, with incorporation or reduction of molecular oxygen|response to peptide hormone|oxidoreductase activity, acting on paired donors, with incorporation or reduction of molecular oxygen, NAD(P)H as one donor, and incorpo…	rno00140,rno04927,rno04934	Steroid hormone biosynthesis|Cortisol synthesis and secretion|Cushing's syndrome
circRNA_07753	Eif4e3	circEif4e3	4.03645	7.34722	0.725689	0.0987705	-3.33978	0.00406836	0.622274	Down	0.0430635	0.152669	0.0802856	0.0704757	0.115492	0	0.044399	0	0	0	Chr4	-	132075419	132094750	19332	452	sense-overlapping	NM_001106612.1	Chr4:132068581_132111092_-		GeneID:59312,Genbank:NM_021676.1,RGD:69264	SH3 and multiple ankyrin repeat domains 3	GO:0060999,GO:0061001,GO:0071625,GO:0097114,GO:0097117,GO:0097107,GO:0098919,GO:0099562,GO:2000311,GO:1900271,GO:2000463,GO:1900273,GO:2000821,GO:2000822,GO:0005886,GO:0007416,GO:0008270,GO:0008328,GO:0007610,GO:0014069,GO:0007611,GO:0017124,GO:0021773,GO:0035255,GO:0030054,GO:0030159,GO:0035640,GO:0035641,GO:0000165,GO:0044309,GO:0040011,GO:0045202,GO:0001838,GO:0045211,GO:0003779,GO:0045794,GO:…	positive regulation of dendritic spine development|regulation of dendritic spine morphogenesis|vocalization behavior|NMDA glutamate receptor clustering|guanylate kinase-associated protein clustering|postsynaptic density assembly|structural constituent of postsynaptic density|maintenance of postsynaptic density structure|regulation of AMPA receptor activity|regulation of long-term synaptic potenti…	rno04724	Glutamatergic synapse
circRNA_00420		circRNA_00420	9.33993	17.0206	1.65929	0.0974871	-3.35865	0.00103448	0.284864	Down	0.279913	0	0.321142	0.231563	0.167988	0	0	0.061643	0	0.0233194	Chr1	-	119464809	119545970	81162	81162	intergenic				GeneID:366975,Genbank:XM_006242230.1,RGD:1306207	periphilin 1, transcript variant X1	GO:0005794,GO:0005829,GO:0045892,GO:0005654	Golgi apparatus|cytosol|negative regulation of transcription, DNA-templated|nucleoplasm
circRNA_05421	Ipo11	circIpo11	2.88161	5.25206	0.511163	0.0973261	-3.36103	0.0102065	0.854341	Down	0.086127	0	0.0802856	0.0604077	0.0944931	0.0217336	0	0	0	0	Chr2	-	37974029	38014366	40338	417	sense-overlapping	XM_017591366.1	Chr2:37952982_38120451_-		GeneID:282824,Genbank:XM_006242616.3,RGD:628892	ELAV like neuron-specific RNA binding protein 3, transcript variant X2	GO:0017091	AU-rich element binding
circRNA_00643	Fchsd2	circFchsd2	2.31556	4.22358	0.407533	0.0964899	-3.37348	0.0324131	0.960529	Down	0.0538294	0.0916014	0.0200714	0.0402718	0.0629954	0	0	0.0246572	0	0	Chr1	+	166378662	166385907	7246	831	sense-overlapping	XM_017589187.1	Chr1:166140025_166395726_+		GeneID:300754,Genbank:XM_017595558.1,RGD:1309134	Bardet-Biedl syndrome 4, transcript variant X1	GO:0003085,GO:0003674,GO:0003777,GO:0005575,GO:0005634,GO:0005813,GO:0005814,GO:0021756,GO:0005829,GO:0021766,GO:0021987,GO:0005929,GO:0030534,GO:0030837,GO:0031514,GO:0032391,GO:0040018,GO:0032465,GO:0043014,GO:0033210,GO:0044321,GO:0033365,GO:0045444,GO:0045494,GO:0045724,GO:0046548,GO:0000226,GO:0097730,GO:0048487,GO:0000242,GO:1902855,GO:0048854,GO:0000281,GO:1903546,GO:0051457,GO:0001103,GO:…	negative regulation of systemic arterial blood pressure|molecular_function|microtubule motor activity|cellular_component|nucleus|centrosome|centriole|striatum development|cytosol|hippocampus development|cerebral cortex development|cilium|adult behavior|negative regulation of actin filament polymerization|motile cilium|photoreceptor connecting cilium|positive regulation of multicellular organism g…
circRNA_10545	Snap91	circSnap91	4.65158	8.48808	0.815066	0.0960248	-3.38045	0.00129635	0.297856	Down	0.172254	0.132313	0.0602142	0.0604077	0.104992	0	0	0.0493144	0	0	Chr8	-	94525778	94530500	4723	528	sense-overlapping	XM_017595901.1	Chr8:94447558_94564266_-		GeneID:29711,Genbank:NM_019267.1,RGD:2197	branched chain keto acid dehydrogenase E1 subunit beta	GO:0009083,GO:0003863,GO:0005575,GO:0044877,GO:0005739,GO:0005947,GO:0051384,GO:0051591,GO:0055114,GO:0007584,GO:0003826	branched-chain amino acid catabolic process|3-methyl-2-oxobutanoate dehydrogenase (2-methylpropanoyl-transferring) activity|cellular_component|protein-containing complex binding|mitochondrion|mitochondrial alpha-ketoglutarate dehydrogenase complex|response to glucocorticoid|response to cAMP|oxidation-reduction process|response to nutrient|alpha-ketoacid dehydrogenase activity	rno00640,rno00280	Propanoate metabolism|Valine, leucine and isoleucine degradation
circRNA_03737	Slain1	circSlain1	2.12438	3.88592	0.362844	0.0933741	-3.42083	0.0496472	0.960529	Down	0.0645953	0.111957	0	0.0302039	0.0419969	0	0.0221995	0	0	0	Chr15	+	87886652	87896302	9651	651	sense-overlapping	NM_001014139.1	Chr15:87862832_87906472_+		GeneID:65178,Genbank:XM_017595901.1,RGD:69276	synaptosomal-associated protein 91, transcript variant X4	GO:0005905,GO:0006898,GO:0007163,GO:0007268,GO:0007269,GO:0007409,GO:0008021,GO:0042734,GO:0014069,GO:0043005,GO:0015031,GO:0043025,GO:0016185,GO:0043195,GO:0043274,GO:0043679,GO:0045211,GO:1904006,GO:0048268,GO:1905445,GO:2000331,GO:0048666,GO:2000369,GO:2000809,GO:0000149,GO:0000822,GO:0005515,GO:0005545,GO:0005546,GO:0005737,GO:0005829,GO:0005886,GO:0019901,GO:0030100,GO:0030136,GO:0030276,GO:…	clathrin-coated pit|receptor-mediated endocytosis|establishment or maintenance of cell polarity|chemical synaptic transmission|neurotransmitter secretion|axonogenesis|synaptic vesicle|presynaptic membrane|postsynaptic density|neuron projection|protein transport|neuronal cell body|synaptic vesicle budding from presynaptic endocytic zone membrane|terminal bouton|phospholipase binding|axon terminus|…
circRNA_05995	Ntng1	circNtng1	2.16727	3.9717	0.362844	0.0913574	-3.45233	0.0469802	0.960529	Down	0.107659	0.0305338	0	0.0503398	0.0629954	0	0.0221995	0	0	0	Chr2	-	212852209	212852849	641	641	exonic	XM_008761393.2	Chr2:212695464_213071383_-		GeneID:170837,Genbank:XM_017595425.1,RGD:69653	SNF related kinase, transcript variant X4	GO:0004674,GO:0005524,GO:0005634,GO:0005737,GO:0006468,GO:0035556,GO:0000287,GO:0043523	protein serine/threonine kinase activity|ATP binding|nucleus|cytoplasm|protein phosphorylation|intracellular signal transduction|magnesium ion binding|regulation of neuron apoptotic process
circRNA_04278	Bmp6	circBmp6	3.4788	6.41333	0.544267	0.084865	-3.55869	0.0116484	0.896428	Down	0.0322976	0.0814235	0.0401428	0.0402718	0.241482	0	0.0332992	0	0	0	Chr17	-	26968192	26969252	1061	347	sense-overlapping	NM_013107.1	Chr17:26955142_27112820_-		GeneID:688517,Genbank:XM_001067239.6,RGD:1587662	methylmalonyl CoA mutase	GO:0005739,GO:0009791,GO:0031419,GO:0042802,GO:0042803,GO:0043547,GO:0046872,GO:0050667,GO:0072341,GO:0003924,GO:0004494	mitochondrion|post-embryonic development|cobalamin binding|identical protein binding|protein homodimerization activity|positive regulation of GTPase activity|metal ion binding|homocysteine metabolic process|modified amino acid binding|GTPase activity|methylmalonyl-CoA mutase activity	rno00630,rno00640,rno00280	Glyoxylate and dicarboxylate metabolism|Propanoate metabolism|Valine, leucine and isoleucine degradation
circRNA_00047	Aig1	circAig1	3.2971	6.08303	0.511163	0.084031	-3.57294	0.00315366	0.559187	Down	0	0.0916014	0.0702499	0.0805436	0.146989	0.0217336	0	0	0	0	Chr1	-	7973764	7976859	3096	3096	sense-overlapping	NM_001134425.1	Chr1:7816841_8038609_-		GeneID:84556,Genbank:XM_017596675.1,RGD:620000	regulating synaptic membrane exocytosis 1, transcript variant X22	GO:0014069,GO:0016020,GO:0016082,GO:0017124,GO:0017137,GO:0048167,GO:0019901,GO:0048169,GO:0030054,GO:0048786,GO:0031632,GO:0048788,GO:0048791,GO:2000300,GO:0050806,GO:2000463,GO:0060077,GO:0060291,GO:0005515,GO:0005622,GO:0005886,GO:0006886,GO:0006887,GO:0007269,GO:0010628,GO:0010808,GO:0031982,GO:0042391,GO:0042734,GO:0044325,GO:0061669,GO:0045202,GO:0065003,GO:0046872,GO:0097151,GO:0098831,GO:…	postsynaptic density|membrane|synaptic vesicle priming|SH3 domain binding|Rab GTPase binding|regulation of synaptic plasticity|protein kinase binding|regulation of long-term neuronal synaptic plasticity|cell junction|presynaptic active zone|positive regulation of synaptic vesicle fusion to presynaptic active zone membrane|cytoskeleton of presynaptic active zone|calcium ion-regulated exocytosis of…	rno04723,rno04721	Retrograde endocannabinoid signaling|Synaptic vesicle cycle
circRNA_04484	Hacd1	circHacd1	2.80991	5.21228	0.407533	0.0781871	-3.67693	0.00921366	0.827323	Down	0.0322976	0.142491	0.0301071	0.0302039	0.104992	0	0	0.0246572	0	0	Chr17	-	81173780	81187710	13931	628	sense-overlapping	XM_006254292.3	Chr17:81173238_81188616_-		GeneID:84556,Genbank:XM_017596675.1,RGD:620000	regulating synaptic membrane exocytosis 1, transcript variant X22	GO:0014069,GO:0016020,GO:0016082,GO:0017124,GO:0017137,GO:0048167,GO:0019901,GO:0048169,GO:0030054,GO:0048786,GO:0031632,GO:0048788,GO:0048791,GO:2000300,GO:0050806,GO:2000463,GO:0060077,GO:0060291,GO:0005515,GO:0005622,GO:0005886,GO:0006886,GO:0006887,GO:0007269,GO:0010628,GO:0010808,GO:0031982,GO:0042391,GO:0042734,GO:0044325,GO:0061669,GO:0045202,GO:0065003,GO:0046872,GO:0097151,GO:0098831,GO:…	postsynaptic density|membrane|synaptic vesicle priming|SH3 domain binding|Rab GTPase binding|regulation of synaptic plasticity|protein kinase binding|regulation of long-term neuronal synaptic plasticity|cell junction|presynaptic active zone|positive regulation of synaptic vesicle fusion to presynaptic active zone membrane|cytoskeleton of presynaptic active zone|calcium ion-regulated exocytosis of…	rno04723,rno04721	Retrograde endocannabinoid signaling|Synaptic vesicle cycle
circRNA_00521	Ntrk3	circNtrk3	5.38492	10.0031	0.766744	0.0766507	-3.70556	0.00158995	0.333152	Down	0.0430635	0.0610676	0.0802856	0.130883	0.346475	0.0326004	0	0	0	0	Chr1	-	140131618	140142798	11181	932	sense-overlapping	NM_001270655.1	Chr1:139890537_140262503_-		GeneID:301309,Genbank:NM_001106898.1,RGD:1309703	adhesion G protein-coupled receptor B3	GO:0007166,GO:0007186,GO:0007520,GO:0016021,GO:0016322,GO:0016525,GO:0043083,GO:0043547,GO:0048814,GO:0051965,GO:0061743,GO:0004930,GO:0098794,GO:0005096,GO:0099558,GO:0005886	cell surface receptor signaling pathway|G-protein coupled receptor signaling pathway|myoblast fusion|integral component of membrane|neuron remodeling|negative regulation of angiogenesis|synaptic cleft|positive regulation of GTPase activity|regulation of dendrite morphogenesis|positive regulation of synapse assembly|motor learning|G-protein coupled receptor activity|postsynapse|GTPase activator ac…
circRNA_09971	Shank3	circShank3	2.55882	4.75479	0.362844	0.0763114	-3.71196	0.0173158	0.960529	Down	0	0.0610676	0.0200714	0.0704757	0.167988	0	0.0221995	0	0	0	Chr7	+	130522030	130524289	2260	2260	exonic	NM_021676.1	Chr7:130474278_130534679_+		GeneID:301460,Genbank:NM_001029899.1,RGD:1305739	ADAM metallopeptidase domain 23	GO:1990830,GO:0004222,GO:0006508,GO:0016021	cellular response to leukemia inhibitory factor|metalloendopeptidase activity|proteolysis|integral component of membrane
circRNA_06800	Ambra1	circAmbra1	2.88494	5.36235	0.407533	0.075999	-3.71788	0.010167	0.854341	Down	0.0430635	0.0508897	0.0602142	0.130883	0.0314977	0	0	0.0246572	0	0	Chr3	+	80713738	80732927	19190	449	sense-overlapping	NM_001134341.1	Chr3:80634470_80830068_+		GeneID:316457,Genbank:XM_006245074.3,RGD:1592067	phosphoinositide kinase, FYVE-type zinc finger containing, transcript variant X4	GO:0045121,GO:0031901,GO:0005829,GO:0046854,GO:0032288,GO:0048471,GO:0032593,GO:0005911,GO:0051082,GO:0006458,GO:0006898,GO:0007005,GO:0034504,GO:0008270,GO:0035556,GO:0010008,GO:0061077,GO:0042147,GO:2000785,GO:0012506,GO:0000285,GO:0044183,GO:0016308,GO:0005524,GO:0031410,GO:0005739	membrane raft|early endosome membrane|cytosol|phosphatidylinositol phosphorylation|myelin assembly|perinuclear region of cytoplasm|insulin-responsive compartment|cell-cell junction|unfolded protein binding|'de novo' protein folding|receptor-mediated endocytosis|mitochondrion organization|protein localization to nucleus|zinc ion binding|intracellular signal transduction|endosome membrane|chaperone…	rno00562,rno04070,rno04145,rno04810	Inositol phosphate metabolism|Phosphatidylinositol signaling system|Phagosome|Regulation of actin cytoskeleton
circRNA_04551	Mtmr1	circMtmr1	3.79189	7.07261	0.511163	0.0722736	-3.79039	0.00106375	0.284864	Down	0.0538294	0.0305338	0.0501785	0.161087	0.146989	0.0217336	0	0	0	0	Chr18	-	301858	306376	4519	375	sense-overlapping	XM_017600978.1	Chr18:291785_324206_-		GeneID:363278,Genbank:XM_006245419.3,RGD:1310631	autophagy related 16-like 1, transcript variant X1	GO:0003674,GO:0005575,GO:0005776,GO:0005930,GO:0008150,GO:0034497,GO:0039689,GO:0042802,GO:0051020,GO:0061739,GO:0000045,GO:0098792,GO:0000421	molecular_function|cellular_component|autophagosome|axoneme|biological_process|protein localization to phagophore assembly site|negative stranded viral RNA replication|identical protein binding|GTPase binding|protein lipidation involved in autophagosome assembly|autophagosome assembly|xenophagy|autophagosome membrane	rno04140,rno04136,rno04621	Autophagy - animal|Autophagy - other eukaryotes|NOD-like receptor signaling pathway
circRNA_03130	Adgrl3	circAdgrl3	4.28487	8.02548	0.544267	0.0678173	-3.8822	0.00094009	0.282461	Down	0.0538294	0.162847	0.0702499	0.10068	0.115492	0	0.0332992	0	0	0	Chr14	-	28519958	28536253	16296	629	sense-overlapping	XM_008769984.2	Chr14:28362176_29226084_-		GeneID:316732,Genbank:XM_244261.8,RGD:1307234	structural maintenance of chromosomes flexible hinge domain containing 1, transcript variant X1	GO:0005524,GO:0005575,GO:0008150,GO:0009048,GO:0016887,GO:0043584,GO:0051276,GO:0060821,GO:0000784,GO:0001740,GO:0003674	ATP binding|cellular_component|biological_process|dosage compensation by inactivation of X chromosome|ATPase activity|nose development|chromosome organization|inactivation of X chromosome by DNA methylation|nuclear chromosome, telomeric region|Barr body|molecular_function
circRNA_02208	Stxbp5l	circStxbp5l	2.97281	5.58277	0.362844	0.0649936	-3.94356	0.00624396	0.696826	Down	0.0645953	0.0610676	0.0401428	0.0503398	0.146989	0	0.0221995	0	0	0	Chr11	+	66454714	66473675	18962	768	sense-overlapping	NM_001271250.1	Chr11:66246624_66566331_+		GeneID:24884,Genbank:XM_017596282.1,RGD:3977	YES proto-oncogene 1, Src family tyrosine kinase, transcript variant X2	GO:0042127,GO:0007169,GO:0004715,GO:0044325,GO:0010827,GO:0045087,GO:0016477,GO:0005102,GO:0045944,GO:0005154,GO:0005524,GO:0005794,GO:0005815,GO:0018108,GO:0005829,GO:0046777,GO:0019899,GO:0050731,GO:0030154,GO:0005884,GO:0071300,GO:0031234,GO:0005886,GO:0001784,GO:0071560,GO:0036120,GO:0004713,GO:0038083	regulation of cell proliferation|transmembrane receptor protein tyrosine kinase signaling pathway|non-membrane spanning protein tyrosine kinase activity|ion channel binding|regulation of glucose transmembrane transport|innate immune response|cell migration|signaling receptor binding|positive regulation of transcription by RNA polymerase II|epidermal growth factor receptor binding|ATP binding|Golg…	rno04520	Adherens junction
circRNA_00771		circRNA_00771	7.92575	14.9328	0.918696	0.061522	-4.02275	2.93626e-06	0.00573451	Down	0.172254	0.223915	0.150535	0.271835	0.0734947	0.0217336	0	0.0246572	0	0	Chr1	-	194853235	194917768	64534	64534	intergenic				GeneID:367832,Genbank:XM_017602121.1,RGD:1562664	zinc finger protein X-linked, transcript variant X5	GO:0048872,GO:0005654,GO:0060746,GO:0005730,GO:0006355,GO:0007275,GO:0007281,GO:0007283,GO:0009566,GO:0009791,GO:0035264,GO:0001541,GO:0046872,GO:0003677,GO:0048599,GO:0005634	homeostasis of number of cells|nucleoplasm|parental behavior|nucleolus|regulation of transcription, DNA-templated|multicellular organism development|germ cell development|spermatogenesis|fertilization|post-embryonic development|multicellular organism growth|ovarian follicle development|metal ion binding|DNA binding|oocyte development|nucleus
circRNA_06233	Gnaz	circGnaz	4.97541	9.40655	0.544267	0.0578604	-4.11128	0.000177417	0.0989989	Down	0.0645953	0.162847	0.110393	0.0402718	0.230983	0	0.0332992	0	0	0	Chr20	-	14618775	14619985	1211	1211	exonic	XM_017601565.1	Chr20:14593072_14621721_-
circRNA_06763	Zfp385b	circZfp385b	4.17236	7.98188	0.362844	0.0454585	-4.45931	0.00857523	0.802202	Down	0.0322976	0.0407118	0.0200714	0.171155	0.262481	0	0.0221995	0	0	0	Chr3	-	64554659	64556084	1426	494	sense-overlapping	XM_017591700.1	Chr3:64270822_64556084_-
circRNA_09886	Cyp11b3	circCyp11b3	15.1183	29.2142	1.02233	0.0349942	-4.83674	6.85797e-05	0.0535745	Down	0.322976	0.539431	0.622213	0.10068	0.146989	0.0434672	0	0	0	0	Chr7	-	116072198	116158807	86610	84722	sense-overlapping	NM_181824.1	Chr7:116156219_116161708_-		GeneID:317593,Genbank:XM_017602412.1,RGD:1561327	similar to melanoma antigen family A, 10, transcript variant X1
circRNA_09794	Rims2	circRims2	21.6977	42.7549	0.640453	0.0149797	-6.06085	0.00154183	0.333152	Down	0.0322976	0.193381	0.0903213	0.926252	1.62738	0	0	0	0	0.0233194	Chr7	+	78432827	78520474	87648	1220	sense-overlapping	XM_017594578.1	Chr7:78091998_78594164_+		GeneID:317593,Genbank:XM_017602412.1,RGD:1561327	similar to melanoma antigen family A, 10, transcript variant X1

## Sheet: Top 10 significantly upregulate
		Top 10 significantly upregulated circRNAs ranked by fold change in Day 30
circBase_ID	Gene	CircRNA	Catalog	circBase_ID	log2FC	pValue	circRNA_Chr	circRNA_Strand	circRNA_Start	circRNA_End
circRNA_11036	Orc2	circOrc2	sense-overlapping	circRNA_11036	3.82735	0.0301488	Chr9	-	65361368	65364133
circRNA_00038	Utrn	circUtrn	sense-overlapping	circRNA_00038	3.50902	0.0060271	Chr1	-	6810305	6819230
circRNA_00788		circRNA_00788	intergenic	circRNA_00788	3.41256	0.0111746	Chr1	-	194922013	194934956
circRNA_10847	Runx2	circRunx2	sense-overlapping	circRNA_10847	3.15432	0.000554082	Chr9	+	18653895	18660843
circRNA_02181	Nectin3	circNectin3	sense-overlapping	circRNA_02181	3.08858	0.0419743	Chr11	-	57937853	57965693
circRNA_01745	Dhrs11	circDhrs11	antisense	circRNA_01745	2.93838	0.0193973	Chr10	+	72147777	72148017
circRNA_08805	Srbd1	circSrbd1	sense-overlapping	circRNA_08805	2.69266	0.0421324	Chr6	-	9405093	9455479
circRNA_08091	Fbxl4	circFbxl4	sense-overlapping	circRNA_08091	2.68209	0.0389508	Chr5	+	36566782	36596726
circRNA_06184	LOC102546968	circLOC102546968	sense-overlapping	circRNA_06184	2.64149	0.0185915	Chr20	+	5347661	5414567
circRNA_03681	Zc3h13	circZc3h13	sense-overlapping	circRNA_03681	2.6388	0.0409683	Chr15	+	57348405	57351717
		Top 10 significantly upregulated circRNAs ranked by fold change in Day 60
		CircRNA	Catalog	circBase_ID	log2FC	pValue	circRNA_Chr	circRNA_Strand	circRNA_Start	circRNA_End
circRNA_05144	Zfhx3	circZfhx3	sense-overlapping	circRNA_05144	4.27026	0.00527968	Chr19	-	42856166	42920390
circRNA_04912	Mbp	circMbp	sense-overlapping	circRNA_04912	3.50289	0.0027531	Chr18	+	79424843	79427288
circRNA_10244	Scaper	circScaper	sense-overlapping	circRNA_10244	3.38029	0.00768716	Chr8	-	60441497	60443706
circRNA_10982	Gulp1	circGulp1	sense-overlapping	circRNA_10982	3.34679	0.0380224	Chr9	+	51400307	51479764
circRNA_08110	Zfp292	circZfp292	sense-overlapping	circRNA_08110	3.33447	0.0319737	Chr5	-	50318351	50319000
circRNA_07774	Arl8b	circArl8b	sense-overlapping	circRNA_07774	3.18916	0.0435128	Chr4	+	140870957	140872418
circRNA_07523	Creb3l2	circCreb3l2	sense-overlapping	circRNA_07523	3.16354	0.00973417	Chr4	-	64889575	64899587
circRNA_04402	Zmynd11	circZmynd11	sense-overlapping	circRNA_04402	3.121	0.00422178	Chr17	-	63860368	63879166
circRNA_04053	Nrg1	circNrg1	sense-overlapping	circRNA_04053	3.08658	0.00126132	Chr16	+	63915078	63933482
circRNA_02438	Sdk1	circSdk1	sense-overlapping	circRNA_02438	2.92527	0.0193616	Chr12	-	14689166	14703546

## Sheet: Disease related circRNA
Disease related circRNA derived from Circ2Disease database
id	title	journal	pub_time	pmid	circRNA id	circRNA name	circRNA synonyms	disease	method of circRNA detection	species	expression pattern	associator	host gene	tissue/cell line	functional describution
9	Circular RNA expression profiles of peripheral blood mononuclear cells in rheumatoid arthritis patients, based on microarray chip technology	Mol Med Rep.	2017 Dec	28983619	hsa_circ_0064996	circSNRK		rheumatoid arthritis	qRT-PCR, microarray	human	up-regulated	-	SNRK	tissue	RT-qPCR validation demonstrated that the expression levels of hsa_circRNA_104194, hsa_circRNA_104593, hsa_circRNA_103334, hsa_circRNA_101407 and hsa_circRNA_102594 were consistent with the results from the microarray analysis. The current study presented differentially expressed circRNAs and their corresponding microRNA binding sites in RA. circRNAs may exhibit a role in the regulation of express…
14	Circular RNA hsa_circ_0003221 (circPTK2) promotes the proliferation and migration of bladder cancer cells	J Cell Biochem.	2017 Nov 10	29125888	hsa_circ_0003221	circPTK2		bladder cancer	qRT-PCR, RNA-seq	human	up-regulated	-	PTK2	tissue and cell line	In vitro silence of circPTK2 by small interfering RNA inhibited the proliferation and migration of bladder cancer cells. On the contrary, circPTK2 overexpression promoted proliferation and migration.
66	Screening circular RNA related to chemotherapeutic resistance in breast cancer	Epigenomics.	2017 Sep	28803498	hsa_circ_0006528	circPRELID2		breast cancer	qRT-PCR, microarray	human	up-regulated	miR-7-5p, Raf1	PRELID2	cell line	Hsa_circ_0006528 expression is significantly associated with ADM-resistant breast cancers and demonstrate the potential function of hsa_circ_0006528 in overcoming chemotherapy resistance in breast cancer.
93	Construction and analysis of circular RNA molecular regulatory networks In liver cancer	Cell Cycle	2017 Jul 20	28727484	hsa_circ_0072088	circZFR		liver cancer	qRT-PCR, microarray	human	up-regulated	-	ZFR	tissue	Representation of the data using an ROC plot showed circZFR, circFUT8, circIPO11 could significantly distinguish the cancer samples, with an AUC of 0.7069, 0.7575, and 0.7103, respectively.
95	Construction and analysis of circular RNA molecular regulatory networks In liver cancer	Cell Cycle	2017 Jul 20	28727484	hsa_circ_0007915	circIPO11		liver cancer	qRT-PCR, microarray	human	up-regulated	-	IPO11	tissue	Representation of the data using an ROC plot showed circZFR, circFUT8, circIPO11 could significantly distinguish the cancer samples, with an AUC of 0.7069, 0.7575, and 0.7103, respectively.
106	Novel circular RNA expression profiles reflect progression of patients with hypopharyngeal squamous cell carcinoma	Oncotarget	2017 Jul 11	28514762	hsa_circ_0001189	circMORC3		hypopharyngeal squamous cell carcinoma	qRT-PCR, microarray	human	down-regulated	miR-3127-3p, miR-5088-3p, miR-6756-3p	MORC3	tissue	Hsa_circ_0036722, hsa_circ_0002260, and hsa_circ_0001189 expression levels were significantly decreased in tumor tissues compared with normal controls. These data were consistent with the results of the microarray data, indicating the reliability of these results.
165	Circular RNA hsa-circ-0016347 promotes proliferation, invasion and metastasis of osteosarcoma cells	Oncotarget.	2017 Apr 11	28424426	hsa_circ_0016347	circKCNH1		osteosarcoma	qRT-PCR	human	up-regulated	miR-214 , caspase-1	KCNH1	tissue and cell line, PDX	We demonstrated that circ-0016347 acted as a positive regulator in osteosarcoma cells proliferation and invasion
188	Microarray profiling of circular RNAs in human papillary thyroid carcinoma	PLoS One.	2017 Mar 13	28288173	hsa_circ_0078738	circWDR27		papillary thyroid carcinoma	qRT-PCR, microarray	human	up-regulated	hsa-miR-324-3p, hsa-miR-660-3p, hsa-miR-646 hsa-miR-214-3p, hsa-miR-628-5p	WDR27	tissue	The 12 significantly upregulated circRNAs (Fig 5A, Table 2) as well as the four significantly downregulated circRNAs (Fig 5A, Table 3) were selected for qRT-PCR validation. The qRT-PCR results revealed that all 12 upregulated circRNAs and all four downregulated circRNAs were significantly differentiated between PTC tumors versus matching normal thyroid tissue.
233	Microarray Analysis of Circular RNA Expression Profile Associated with 5-Fluorouracil-Based Chemoradiation Resistance in Colorectal Cancer Cells	Biomed Res Int.	2017	28656150	hsa_circ_0007006	circDYM		colorectal cancer	qRT-PCR, microarray	human	up-regulated	miR-300, miR-628-5p, miR-653-5p, miR-654-3p	DYM	cell line	To validate the microarray data, four upregulated and four downregulated circRNAs were selected as representatives for further validation by qRT-PCR using primers mentioned in Table 1. According to the data in Figure 3, five of the eight tested circRNAs yielded results quite similar to those of microarray; these well-validated circRNAs included three upregulated circRNAs, hsa_circ_0007031, hsa_ci…
295	Circular RNA profile in gliomas revealed by identification tool UROBORUS	Nucleic Acids Res.	2016 May 19	26873924	-	circCDR1		glioma	RNA-seq	human	down-regulated	-	CDR1	tissue	There are about 468 circRNAs, such as circ_CDR1, circ_ATRNL1, circ_AKT3, circ_SPTAN1, circ_ZNF483, circ_RIMS1, circ_FKBP8, circ_UNC13C, that are more highly expressed in normal tissue than in GBM with a q value < 0.05 (Wilcoxon rank-sum test and Benjamini-Hochberg correction), indicating that most of the highly expressed circRNAs are important factor in maintaining normal physiological function.
